# Supplementary material for: Evolution of the calcium feedback steps of vertebrate phototransduction
Source: Open Biol. 2018 Sep 26;8(9):180119. doi: 10.1098/rsob.180119 (PMC6170504; doi:10.1098/rsob.180119)
Supplement: NCKX MSAs [file rsob180119supp4.txt]

>NCKX1_Human_NP-004718
-----------------------MGKLIRMGPQERWLLRTKRLHWSRLLFLLGMLIIGSTYQHLRR-PRGLSSLWAAVSSHQPIKLASRDLSSEEMMMMSSSPSKPSSEMGGKMLVPQASVGSDEATLSMTVENIPSMPKR-------TAKMIPTTTKNNYSPTAAGTERRKEDT-PTSSRTLTYYTSTSSRQIVKKYT-PTPRGEMKSYSPTQVR-EKVKYTPSP--------RGRRVGTYVPSTFMTMETSHAITPRTTVKDSDITATYKILET-------NSLKRIMEETTPTTLKGMFDSTPTFLTHEVEANV----------------------------------LTSPRSVMEKNNLFPPRRVESNSSAHPWGLVGKSNPKTPQGTVLLHTPATSEGQVTISTMTGSSPAETKAFTAAWSLRNPSPRTSVSAIKTAPAIVWRLAKKPSTAPS------TSTTPTVRAKLTMQVHHCVVVKPTPAMLTTPSPSLTTALLPEELSPSPSVLPPSLPDL-HPKGEYPPDLFSVEERRQGWVVLHVFGMMYVFVALAIVCDEYFVPALGVITDKLQISEDVA-----GATFMAAGGSAPELFTSLIGVFISHSNVGIGTIVGSAVFNILFVIGTCSLFSREILNLTWWPLFRDVSFYILDLIMLILFFLDSLIAWWESLLLLLAYAFYVFTMKWNKHIEVWVKEQLSR-RPVAKVMALEDL-------------------------SKPGDGAIA----------------------------VDE------LQDNKKLK------LPSLLTRGSSSTSLHN----------STIRSTIYQLMLHSLDPLREVRLAKEKE--------------------------EESLNQGARAQPQAKAESKPEEEEPAKLPAVTVTPAPVP----------------------------------DIKGDQKENPG-------------------GQEDVAEAESTGEMPGEEGETAGEGETEEKSGG------------ETQPEG------------EGETETQG---KGEECEDENEAEGKGDNEG-EDEGEIHA----------------------------------------------------EDGEMKGNEGETES----------------------------------QELSAENHGEAKNDEKGVE--------------DGGGSDGGDSEEEEEEEEEQEEEEEEEEQEEEEEEEEEEEEKGNEEPLSLDWPETRQKQAIYLFLLPIVFPLWLTVPDVRRQESRKFFVFTFLGSIMWIAMFSYLMVWWAHQVGETIGISEEIMGLTILAAGTSIPDLITSVIVARKGLGDMAVSSSVGSNIFDITVGLPVPWLLFSLINGLQPVPVSSNGLFCAIVLLFLMLLFVISSIASCKWRMNKILGFTMFLLYFVFLIISVMLEDRIISCPVSV---
>NCKX1_Cattle_NP-777080
-----------------------MGKLIRMGAQERRSLWPKRLHWSRPLFLLGMLIIGSTYQYLTS-PQGLPTLWAAVSSQHPVKVASRDLSNKEMMMVSSETSKSSSEMEVEAWAPEATAGRDGTPPGIARKNTPSTPRG-------TASITPAIP-NNYSPTPTGTGKVKEDTSATPSGVLNHYTQ--SRPMVNSYTRLTARGEVKSSRPTQSRGKEEKYSPSP--------LGRMVNSYAPSTLMTMPRSHGITPRTTVKDREIMATKKMLAT-------NPSKRLVEKTTPTPLKGITDNTPTFLLSDLETDT----------------------------------LTSPRNVVEKKTLTTPRRVDSNSSTNHQGLVGKNNLTTPQGMVLEHTAAVSEGQVTISTMTRSSPTETKASTDAWKVRNPLPRTSAPIIRISSATFRGLLKNPSKAPS------TPAAPRVRANPTIQVRHCLVVEPAPVAPTAPSPSWTTAVIPGIPSPS------GQPDL-YPKAEYPRDLFSVEERRQGWVVLHIFGMMYVFVALAIVCDEYFVPALGVITDKLQISEDVA-----GATFMAAGGSAPELFTSLIGVFISHSNVGIGTIVGSAVFNILFVIGTCALFSREILNLTWWPLFRDITFYIFDLMMLILFFLDSLIAWWESVLLLLAYAFYVFTMKWNQQLELWVKEQLNK-RPVAKVMALGDL-------------------------SKPGDGTVV----------------------------VDE------QQDNKKLK------LSSMLTRGSSSASLHN----------STIRSTIYQLMLHSLDPLGEARPSKDKE--------------------------EETLIPEAKATPQAKAESKPEEE-PAKLPEVTVTPAPAP----------------------------------DVKGDQEEDPG-------------------SQGVGAEAENTGERTGGEAEAPAEGENGERSGGDAALGGESEGKAENESEGDIPAERRGDDEDEGEIQAEGGEVKGDEDEGEIQAGEGGEVEGDEDEGEIQAGEGGEVEGDEDEGEIQAGEAGEVEGDEDEGEIQAGEAGEVEGDEDEGEIQAGEGGEVKGDEGEIQAGEAGEVEGEDGEVEGGEDEGEIQAGEGGEGETGEQELNAEIQGEAKDDEEGVD--------------GEGGGDGGDSEDEEEEDEEEEDEEEEEEEEEEEEEE-------NEQPLSLEWPETRRKQAIYLFLLPIVFPLWLTVPDVRRLEAKKFFVITFLGSILWIAMFSYLMVWWAHQVGETIGISEEIMGLTILAAGTSIPDLITSVIVARKGLGDMAVSSSVGSNIFDITVGLPLPWMLFSLINGLQPVAVSSNGLFCAIVLLFLMLLFVISSIALCKWRMNKILGFTMFLLYFVFLIISVMLEDRIISCPVSV---
>NCKX1_Opossum_XP-016284153
-----------------------MGKLIKFGGKEKRLSRRKRLQWNRVLFLLGMVLIGSTYQLLKT-HQALPTLWTTMHSQHPLKMASRDLPDSEMVTLNGDHQESSLEMEGSTLDP---EDRDKLTPSALVVKKNLNMPGRIVNNYTPVTPVTPRRKKKNYTLTTGKQIVKNYTPTTFSRNVQDPTSTTPKRIESYMIIPNSTAKINDMMKTLKTVDKKFLTIPKRTEENTLRTPQGIIENTPTILKRIIEKTVSPLPTKVAKLPTPTIIKRITENTP----GASKKIVEKKTPTTPKRLLENTSTVHKRAVEKNSLTTTNGLFEKNTPTTPKRAEEDTLTIPNGLVEDTPTTPKGAEEKNTPTTLKRVEEKMSITPKRVVEKKNSNISKRRGVENAQTVHQTMMKTSTMVPRTTVENNAAPG---FHVVSTPTKARELTSKTSSTKGMIKRTSTAIPNIGVHNMTSSTMDVNTFTNQIRHCVFVEPISTVSANLSPSTGLTPFLDETSHSSPSPTPNLLDF-HSMADYPPDLFSVEQRRQGWVILHIFGMIYVFVALAIVCDEYFVPALGAITNKLQISEDVA-----GATFMAAGGSAPELFTSLIGVFISHSNVGIGTIVGSAVFNILFVIGTCALFSREILNLTWWPLFRDVSFYIFDLMILIIFFLDSLINWWESLLLLMAYAFYVFTMKWNRQLEGWVKEQLNK-RTIAKIMVGTGL-------------------------SKTSNGDIT----------------------------ADA------VEDSKKMK------LPSILIRGSNAASLHN----------STIRSTIYQLMLHTQEPLREGLLQRSACGFAASQMLTLLWGFFETGFLMSAAGIQGTSGEGGIRAPWLSRRILKLLSVALSLPWGCPNYTHSF----------------------------------SCSAPYKPMSFPI----------------LSFKVEEPAEPDELPAVKVSPASAVDTAKDQDEP----TPGGQEGSDSGADDKDEDENEGEGDAEGETKDLEEAENQAVENSEGEAQGETKDEG-EPNDEDGTQGDSN-TEAETKGLEEVGSEAVEN-IKDEIQGKGEGETQGPGPGPE---EVYEKGEEDHGEGSTKEGAETDEKGGEDGEGGEDGEGGEDGGGDKEGGGDKEGG-GDKEG-GGDKEGGGD--KEGGGD-----KEGGGDKEGGGDGEGGEDDDDSEDEDEEEDEDEEEEE----EENNEEPLSLEWPETRSKQAIYLFLLPIVFPLWLTVPDVRKPESRKFFVITFLGSILWIAMFSYLMVWWAHQVGETIGISEEIMGLTILAAGTSIPDLITSVIVARKGLGDMAVSSSVGSNIFDITVGLPVPWLLFSVFNELQPVPVSSNGLFCAIVLLLLMLLFVISSIAFCKWRMNKILGFTMFLLYFIFLIISVMLEDRIISCPISI---
>NCKX1_Koala_XP-020858597
-----------------------MGKRIKFWGQEKRLTRRKRLQWSRVLFLLGMVLIGSTYQFLRS-QWALPTLWTAMYSQHPVKMASRDLPNSETVTLDSDHQKSSLEMEGSTLNPQVTEDRDKLTLPATVAKK-LNTPRRIVNNSTPVTPVTPRRRKKNYTLTTGKQIVKNYTPTTFSRNFQNPTSTTPERTEDYMITPKATMKNNDTMTTRKTVEKKLLATPG--------TPKEIIENTPTILKRIIQNTVSPSATKVVEKTTPIIPKRIKN-TS----AAPKRVVEKNTPTSPERLLETTPASPKRAMEKK----------------------------------TPTIPKRAGEKNTPT-----------APKTVEEKKNSNASKRREEENVPSVPQTMMKISTMVPSTSVENNTSPG---LGIMNTPTRARVLTTRISSTRVMTKRTSTASLREGAHSTTLSAMGIIAPTTQIRHCVFVEPVPTVPASLSPSTGMTPFLHEASRSSP-AAPKLLDF-HPKAEYPPDLFSIEERRQGWVVLHLFGMIYVFVALAIVCDEYFVPALGVITNKLQISEDVA-----GATFMAAGGSAPELFTSLIGVFISHSNVGIGTIVGSAVFNILFVIGTCALFSREVLNLTWWPLFRDVSFYIFDLMMLILFFLDSLITWWESLMLLMAYAFYVFTMKWNRELEVWVKEQLNR-RTMAKIMVGTGL-------------------------SKTGNGDIA----------------------------VDD------QEDSNKSK------LPSTLTRGSSAASLHN----------STIRSTIYQLMLHTLDPLGEVEEPAEPDELPSVKVSPASAVHTAKDHDEPTPDGQEDPDTGADDKGEGEGEGEVLGKNEDDSEVETRGVEEVE----------------------------------NQAGENNEDEDQD----------------ESKGEDEPKDQDKDESQGEGKGEGEGEDDSEDETGVLEEAENQAVKNSEVEGETKTEDEPGGPDKDETQGEDEGETQRANDDEIEGEGETQGQGTEEGDEKGEKDHGEGSAGEGAERDEEGSEGGEGEEEGDKKGEEDNREGGAGEGEEKDEEGDEKGEEDHGEG----GEEKDEEGGEGEEGNEKGEDHEEGGARDGKERDEEGGEGEEEGTGGRTEAGAEEGKEGGGEGREDEEEGGKEDIKEGEEEGGEGEEEGDDDSEDEDEEEDEEED---EEETEEPLSLEWPETRSKQAIYLFLLPIIFPLWLTVPDVRKPESRKFFVITFLGSILWIAMFSYLMVWWAHQVGETIGISEEIMGLTILAAGTSIPDLITSVIVARKGLGDMAVSSSVGSNIFDITVGLPVPWLLFSVFNELRPVPVSSNGLFCAIVLLLLMLLFVISSIASCRWRMNKILGFTMFLLYFIFLIVSVMLEDRIISCPISV---
>NCKX1_Chicken_NP-001001773
----------------------------------MHLPRRRRLQRNRIFFFLAVVSLLSVYQLQFS-PSAIPALLTAHQHEDPVKVTSREPFRNKTSKTGNVTAAP------------------------------------------------------------------------------------------------------------------------------------------------------------------------------------------------------------------------------------------------------------------------------------------------------------------------------------------------------------------------------------KIRHCVYIDPEPTVP--ITASEDTTQR-ENVNESYPDEK---PVY-ESKGEYPQDLFSVEERRQGWVVLHIFGMMYVFVALAIVCDEYFVPALGVITEKLQISEDVA-----GATFMAAGGSAPELFTSLIGVFISHSNVGIGTIVGSAVFNILFVIGTCALFSREILHLTWWPLFRDISFYIVDLLMLILFFLDSVIDWWESLLLLTAYATYVFTMKHNVSLEQWVKEELSKKLNAVQAASAEHM-------------------------RKKSSVAVA----------------------------EDGT----KPADGKKLQ------PTTALQRGTSSASLHN----------SQMRSTIFQLMIHTLDPLAG-------------------------------------------------AKFKDRVDILSNIAKVKADSLTGQ----------------------------------GTKPEAEEEKQAS----------------QN-TVQVTPASDSEPSKD------------------------------------------------------------------------------------------------------------------------------------------------------------------------------------------------KQKEDTPQDGQP--------------PSDSDNSEDSSSD--SEDDSDDDS-TDDE--E-----------NDEPLSLEWPETRKKQAIYLFLFPIVFPLWSTIPDVRNPDSKKFFVITFFGSIIWIAAFSYLMVWWAHQVGETIGISEEIMGLTILAAGTSIPDLITSVIVARKGLGDMAVSSSVGSNIFDITVGLPVPWFLYSVFNGFSPVAVSSNGLFCAIVLLFLMLLFVIISIALCKWKMNKILGVTMFALYFVFLIISVMLEDRIISCPVSV---
>NCKX1_Pigeon_XP-005500982
----------------------------------MHLPRRRRLQRNRIFFFLAIVLVLCLYQLQFS-PSALPAPHTAPHTTDPEKVASR----NKTAVTGNATAAP------------------------------------------------------------------------------------------------------------------------------------------------------------------------------------------------------------------------------------------------------------------------------------------------------------------------------------------------------------------------------------KIRHCIYVDPEPTVP--ITTSVDTTPRQENVSESYPGEK---PTY-ESKAEYPQDLFSVEERRQGWVVLHIFGMIYVFVALAIVCDEYFVPALGVITEKLQISDDVA-----GATFMAAGGSAPELFTSLIGVFISHSNVGIGTIVGSAVFNILFVIGTCALFSREILHLTWWPLFRDISFYIVDLLMLILFFLDSVIDWWESLLLLTAYATYVFTMKHNVYLEQWVKQELNKKLNAVQAASAEHI-------------------------RKKSSGAVA----------------------------DDGT---KKPADGRKLQ------PLSALQRGSSSASLHN----------SQMRSTIFQLMIYTLDPLAE-------------------------------------------------AKFKDKVDVLSNIAKAEAS--AGQ----------------------------------GSKPEAEEEKKAP----------------G--TIQLTPASDSEPSKD------------------------------------------------------------------------------------------------------------------------------------------------------------------------------------------------KQKADTPQDGQH--------------SSDSDTSSDSSSE--SEEDSDDDS-ADDDDDE-----------NDEPLSLAWPETRKKQAIYLFLFPIVFPLWSTMPDVRNPDSKKFFVLTFFGSIIWIAAFSYLMVWWAHQVGETIGISEEIMGLTILAAGTSIPDLITSVIVARKGLGDMAVSSSVGSNIFDITVGLPVPWFLFSLFNGLSPVAVSSNGLFCAIVLLFLMLLFVIISIAACKWKMNKLLGLTMFALYFVFLIISVMLEDKIISCPVSV---
>NCKX1_Golden_eagle_XP-011593821
----------------------------------MHLPRRRRLQRNRIFFLLAIVLVLSLYQLQFS-PSALPAPHAAPQPVDPIKVTSRDLSSNKTAITGNVTAAP------------------------------------------------------------------------------------------------------------------------------------------------------------------------------------------------------------------------------------------------------------------------------------------------------------------------------------------------------------------------------------KIRHCVYVDPEPTVP--ITTSVNTTPQQENVSESYPDEK---PPY-ESKGEYPQDLFSVEERRQGWVVLHIFGMVYVFVALAIVCDEYFVPALGVITEKLQISEDVA-----GATFMAAGGSAPELFTSLIGVFISHSNVGIGTIVGSAVFNILFVIGTCALFSREILHLTWWPLFRDISFYIVDLLMLILFFLDSVIDWWESLLLLTAYATYVFTMKQNVYLEQWVKQELNKKLNAVQAASAEHT-------------------------RKKSSGAVA----------------------------DDET---KKPTDGRKLL------PASALQRGSSSASLHN----------SQMRSTIFQLMIHTLDPLAE-------------------------------------------------AKFKDRVDILSNIAKAKVETLAGQ----------------------------------GSKPEAEEEKKAP----------------S--TVQVTPASDSEPSKD------------------------------------------------------------------------------------------------------------------------------------------------------------------------------------------------KQKADVPQDGQP--------------SSDSDTSEDSSSE--SEEDSDDDS-TEND--E-----------NDEPLSLEWPETRKKQAIYLFLFPIVFPLWSTMPDVRNPDSKKFFVFTFFGSIMWIAVFSYLMVWWAHQVGETIGISEEIMGLTILAAGTSIPDLITSVIVARKGLGDMAVSSSVGSNIFDITVGLPVPWFLYSVFNGLSPVAVSSNGLFCAIVLLFLMLLFVIISIALCKWKMNKLLGFTMFALYFVFLIISVMLEDKIISCPVSV---
>NCKX1_Turtle_XP-007059596
----------------------------------MHLPLRRRLQRNRVLFLLSMVLAFSIYQLLCG-PKIRSAPWTASQPEDQVKVTTRDLSSNKAAAVDNGTTAS------------------------------------------------------------------------------------------------------------------------------------------------------------------------------------------------------------------------------------------------------------------------------------------------------------------------------------------------------------------------------------KIRHCVYVDPTPTVP--ITSSVNATPPLGSVNLSHLDEEGSYPTP-PSHGEYPQDLFSLEERRKGWVILHIFGMMYVFVALAIVCDEYFVPALDVITEKLQISDDVA-----GATFMAAGGSAPELFTSLIGVFISHSNVGIGTIVGSAVFNILFVIGTCALFSREILHLTWWPLFRDVSFYILDLLMLILFFLDSFIVWWESILLLSAYALYVLTMKWNVYLEQWVKELVNKTSSTVKAATSEDT-------------------------RKVSNGSVA----------------------------RGGA---KHSDDSKRSE------LMPPFQRGGSAASLHN----------SHMRTTICQLMIHTLDPLAE-------------------------------------------------AKFKDKLDIMSNLATGKLGSQVRQ----------------------------------GVKPEAENKAEAE----------------LATIVQATPVSDSNLSAVED----------------------------------------------------------------------------------------------------------------------------------------------------------------------------------------------EHSADKPHGGQC--------------SPDTEG---SSSE--EEEDCDDESEDEDEEEE-----------NDEPLSLKWPETRRKQAIYLFLLPIVFPLWLTVPDVRNPRSRNFFAITFLGAIVWIAAFSYLMVWWAHQVGETIGISEEIMGLTILAAGTSIPDLITSVIVARKGLGDMAVSSSVGSNIFDITVGLPVPWFLYSVFNGLSSVAVSSNGLFCAIVLLFLMLLFVITSIALSKWKMNKLLGLTMFALYFVFLIISVMLEDRIISCPISV---
>NCKX1_Alligator_XP-014461465
----------------------------------MHLPPRKKLRWNRVFFLLAMILTFSIYQFIYK-PQILSASWGGSQPEEQVKVAIRDLSSNTTAAAHNDTTAP------------------------------------------------------------------------------------------------------------------------------------------------------------------------------------------------------------------------------------------------------------------------------------------------------------------------------------------------------------------------------------KIRQCVYVDPEPTVP--ISVAVSPSPLPGDVTSSHPDEERHSPTH-APKGEYPQDLFSVEERRKGWVILHIFGMMYVFVALAIVCDEFFVPALGVITEKLQISDDVA-----GATFMAAGGSAPELFTSLIGVFISHSNVGIGTIVGSAVFNILFVIGTCALFSREILHLTWWPLFRDVSFYILDLLMLIAFFLDSLIDWWESLMLLSAYSMYVVTMKWNVYFEQWVKDLLSKRRNFIQAAALEVK-------------------------KKKSTGSIL----------------------------EDGA---KSPGEGKRLQ------LMPSLQRGGSSASLHN----------SQMRSTIFQLMIHTLDPLAEGE--------------------------------QMPLSYTIPCPTPIAAKFKDKVDILRNMAKTKIDSQLKL----------------------------------VTK--SGEEAQVP----------------S--AVKVTPASDDEPSKEQDEQNADANADPNAKADADPDAKGDANADPDA----------------------------------------------------------------------------------------------------------------------------------------------------------------KGDADAPQDEQP--------------SSEGEGSEESSSEEDSDDDSGDED-DDDDDDE-----------NDEPLSLEWPETRRKQAVYLFLLPILFPLWTTVPDVRNPNSRKFFVFTFLGSILWIAMFSYLMVWWAHQVGETIGISEEIMGLTILAAGTSIPDLITSVIVARKGLGDMAVSSSVGSNIFDITVGLPVPWFLYSLFNGFKSVPVSSNGLFCAIVLLFLMLLFVIISIATSKWKMNKFLGFTMFALYFVFLIVSVMLEDRIISCPVSV---
>NCKX1_Xenopus_XP-002938395
-----------------------------MHFRRR-----KRLQWNRILFLVSAMFLCSLYQLSVN-HNVGAGPWTETELEDHI--SVREIQEKELISMS---------------------------------------------------------------------------------------------------------------------------------------VRDLGNQSITTTTSTSTSTP-------------TTEKIRER-------TKIRHCVD---------------------VEPDP----------------------------------ITPPIK---------------------------------------------------------------------------PRPTTTVTTTTTEKT----KSPTKPP----------------------------------------------LP------------------HAKGEYPEDLFSIEERRRGWVSLHIFGMMYVFVALAIVCDEFFVPALGVITEKLQISEDVA-----GATFMAAGGSAPELFTSLIGVFISHSNVGIGTIVGSAVFNILFVIGTCALFSREILNLTWWPLFRDVSFYILDLIMLIIFFLDNVIQWWESMLLLLAYGLYVGFMKLNVQVERLVKGQLSKQRRLVKVMALEDT-------------------------SKKGNGAVA----------------------------QDEP---KPVEDNNRLR------LKPFLTRGGSSASLHN----------STMRSTIFQLMIHTLDPLGEAS----------------------------------NLNQCRPCYPENGAKFKDKAEIMNNLAKAKVETEAKK----------------------------------GLKAKDDKDET-------------------DVPNTVNVEVT-PPTGSEPSGDAEDEV--------------------------------------------------MDRDDIKRG---------------------------------------------------------------------------------------------------------------------------RGEGGGGGDSSG--------------SSGDESDDDSDDEDSDDDDDDDDDDDGEEEEE-----------VDEPLSLEWPETKRKQITYLFLLPIVFPLWLTLPDVRTPKSRNYFVLTFLGSIMWIAVFSYLMVWWAHQVGETIGISEEIMGLTILAAGTSIPDLITSVIVARKGLGDMAVSSSVGSNIFDITVGLPVPWFLFSVFNGFSPVPVSSNGLFCAIVLLFLMLLFVIFSIAACKWKMNKFLGFTMFILYFVFVIVSVMLEDRIIVCPISI---
>NCKX1_Nanorana_XP-018408338
----------------------------MMHLHRR-----KRLQLNRIFFIVCVMFLCSLYQLSVD-QKMNLEPWPETNLENPS--SVKDEEADMTMKVS---------------------------------------------------------------------------------------------------------------------------------------AREVLNHTTSTTTSTTSTTTSTTSSTTTSTSVITTDNVTER-------TKTRHCIF---------------------VDPDP----------------------------------ITPIIK---------------------------------------------------------------------------PRTTTPVSTTT--------NKPTRPP----------------------------------------------LP------------------HAKGEYPKDVFNIEQRRNGWVALHIFGMMYVFVALAIVCDEFFVPALGVITEKLQISEDVA-----GATFMAAGGSAPELFTSLIGVFISHSNVGIGTIVGSAVFNILFVIGTCALFSREILYLTWWPLFRDVSFYILDLIMLIIFFLDNFILWWESALLLSAYCLYVIFMKFNTQLEGWMKSQLLKRKRLVKVMALEDT-------------------------TKKGNGSVA----------------------------ANEP---KPPEDNNRLK------LKPFLTRGGSSASLHN----------STMRSTIFQLMIHTLDPLGEA-------------------------------------------------KFKDKAEIMDNMAKAKVE---SK----------------------------------GLRHKDGKDDG-------------------EVQTTVNVQVT-PPTGSQPSKDGEDE---------------------------------------------------GDKDDTQKG---------------------------------------------------------------------------------------------------------------------------TAEAPDGG-GSG--------------SSGD----DSNDEDDSDEDDSDDDDEEEDEEE-----------ADEPLSLGWPDTKRKQITYLFLLPIVFPLWLTVPDVRRPKSRRYFVFTFLGSIMWIAIFSYLMVWWAHQVGETIGISEEIMGLTILAAGTSIPDLITSVIVARKGLGDMAVSSSVGSNIFDITVGLPVPWLLFSMFNGFSPVAVSSNGLFCAIVLLFLMLLFVIFSIAACKWKMNKLLGSTMFILYFVFVIVSVMLEDRIIVCPVSI---
>NCKX1_Spotted_gar_XP-015198663
----------------------------------MYLSRRKRLQWNRIVFILLGVLICYVYQLSFKSSPTASAPWTERYAGSPPGTAGEGDVEVESELGVDGRELSSHTTEG-------------------------------------------------------------------------------------------------------------------------------------------------------------------------------------------------------------------------------------------------------------------------------------------------------TASAAT----------------------------------------TEASPSTKMTTTMTTPPAPTTLNRTNIRHCIYVDPEPPKPTSPPSPTPPPNATAAPSPVPNATAPPHGGMPHLKAEYPEDIFSVEQRRQGWVSLHIFGMIYMFVSLAIVCDEFFVPALGVITDKLEISDDVA-----GATFMAAGGSAPELFTSLIGVFISHSNIGIGTIVGSAVFNILFVIGMCALFSREILHLTWWPLFRDVSFYILDLMMLIVFFLDNAIMWWESMLLVTGYCSYVLFMKYNVQLEHAFKTQLNKHKSIVKVIALEEPEK-----------------------SNGSLSRDN----------------------------APPQHPPLPPEDKNRLK------LKPTLQRGGSSASLHN----------STMRNTIFQLMIHTLDPLGEESIFNREVKLSEGKSRAET---------------ALSGDVKPSCSVQGTAKFKDKAEIMNNMARGKVESKGQA-------------------------------------KSE----DTN----------------LPNAVNVQVTPPPEPSTSQPA---PKEEEKTEQTE-------------------------------------------------------------------------------------------------------------------------------------------------------------------------------GQK--PEDAAGS------------CGSGSSEDD-----SDDSDDDSDEDSEDEE--EDEEED------EIEEPLSLEWPETRRKQATYLFLLPIVFPLWLTVPDVRNPASKKFFAITFLGSIIWIAVFSYLMVWWAHQVGETIGISEEIMGLTILAAGTSIPDLITSVIVARKGLGDMAVSSSVGSNIFDITVGLPVPWLMYTVFNGMVPVQVSSNGLFCAIVLLFLMLLFVIISIAVCKWRMNKLLGCTMFGLYFLFLVVSVMLEDRIIICPVSI---
>NCKX1_Bowfin_24833-1-2
----------------------------------MYLSRRKRLQWNRILFLLVGVLLCCLYQLSIR-SPWALEPWQAG------GTLG---VEGDSKLGLQLRELPNQTEVE-------------------------------------------------------------------------------------------------------------------------------------------------------------------------------------------------------------------------------------------------------------------------------------------------------NLTETT----------------------------------------THAAVSAAMTTT----------NRTNIRHCIYVDPEP-RPTVPAMLSLLPNTT---TPQANTTVPPHGGAPHMKAEYPQDIFSVQQRRQGWVALHIFGMIYMFVSLAIVCDEFFVPALGVITDKLAISDDVA-----GATFMAAGGSAPELFTSLIGVFISHSNVGIGTIVGSAVFNILFVIGMCALFSREVLHLTWWPLFRDVSFYILDLIMLIVFFLDNTIMWWESLLLVTGYASYVLFMKFNVQLERAFKTQLNKHKSIVKVIALEEPEQ-----------------------SDESPATQA----------------------------ALPP----PPEDRNRLK------LRPTLQRGGSSASLHN----------STMRNTIFQLMIHTLDPLG-------------------------------------------------EAKFKDKAEIMNSMARGKAESKGRA-------------------------------------KSEAIDGKTD----------------LPNTVNVQVTPPAEPSTSQPP---PIKEEKMQTMQ-------------------------------------------------------------------------------------------------------------------------------------------------------------------------------EQPEGQTGAAGS------------GGSGSSEDD-----DSDDDEDSEEEEDEDE--DEEEEE------ESDEPLSLEWPETHRKQATYLFLLPIVFPLWLTVPDVRNPASKKYFAMTFLGSIVWIAVFSYLMVWWAHQVGETIGISEEIMGLTILAAGTSIPDLITSVIVARKGLGDMAVSSSVGSNIFDITVGLPVPWLLFSMFNGLVPVPVSSNGLFCAIVLLFLMLLFVIISIGVCKWKMNKLLGCTMFGLYFLFLVVSVMLEDRIIVCPVSI---
>NCKX1_Zebrafish_XP-009291877
----------------------------------MFLTRRKRLHLSRIIFLLSGVFLCSLYQLTIRARLPDPWPEPQRAGDPEDGSGLALEGGLSEMPEVMTNSTTVHPKN--------------------------------------------------------------------------------------------------------------------------------------------------------------------------------------------------------------------------------------------------------------------------------------------------------SDEVRSSETVT------------------------------NAPVLTTSTTTEAPSTT---------TNRTIV-HCIYVDPDLPKPTPVPTPATETTTL-----VPNTTASQPGDAPHMKGEYPEDIFSIEDRRKGWVSLHIFGMVYMFVSLAIVCDEFFVPTLGVITDKLAISDDVA-----GATFMAAGGSAPELFTSLIGVFISHSNVGIGTIVGSAVFNILFVIGMCALFSREMLHLTWWPLFRDVSFYILDLIMLIIFFLDNTIMWWESMMLVGGYALYVTFMKFNVQLERAFKSQLSKHKSIVKVIAVEEPEK-----------------------DNGTSGEEN----------------------------RPPE-----PEDKNRLK------LKPTLQRGGSSASLHN----------STMRNTIFQLMIHTLDPLGEESVF--------------------------------NGDAKARSSLECKVKFKDKAQILNDMARGKVENKKKE-------------------------------------KSGE---GDD----------------QSEQTKDSKDAPPGAKDEDTN---QKSEAQKDGDI-------------------------------------------------------------------------------------------------------------------------------------------------------------------------------AAGGGSENPGGS------------DNSGDDDEDDSDEESDDDDDDDDDDDDDDDENEDEAGE------DGDEPLSLEWPDTRRKQATYLFLLPIVFPLWLTVPDVRNPASKKFFVITFLGSIVWIAIFSYLMVWWAHQVGETIGISEEIMGLTILAAGTSIPDLITSVIVARKGLGDMAVSSSVGSNIFDITMGLPVPWLMFSFFHSFAPVPVSSNGLFCAIVLLFLMLLFVIISIAACKWRMNKVLGFTMFILYFVFLVLSVMLEDRIIVCPVSI---
>NCKX1_Medaka_XP-011474394
----------------------------------MHYTRRKRLQMSRVLFLLSGVFLCTLYQLTISAQLYEPFPQPQ-VGVNMEGSAEGVQ-EATLKPEVQTRPPTPHGLEP-------------------------------------------------------------------------------------------------------------------------------------------------------------------------------------------------------------------------------------------------------------------------------------------------------TDETTTEMDVAS---------------------QTQRDMDMDTYVVTTETATESEASTPTESPALPTTNRTMV-NCIYVAPEPPAETPPQVPAPVTT-------IP---PVLPGEA-HVKGDYPEDIFSIEDRRRGWVILHILGMVYMFVSLAIVCDEFFVPALGVITYKLEISDDVA-----GATFMAAGGSAPELFTSLIGVFIAHSNVGIGTIVGSAVFNILFVIGMCALFSREVLHLTWWPLFRDVSFYILDLILLIIFFLDNVILWWESMMLVACYSLYVVFMKYNVQLERAFKTQLHKHKIIVKVIAVEEPEK-----------------------TNGN-VEEN----------------------------TPPA-----PEDKNRLK------LKPSLQRGGSSASLHN----------STMRNTIFQLMIHTLDPLG-------------------------------------NG------------KFKEKAEILTSVARRKSEPKTQD-------------------------------------KGED---NQK----------------KTDQTKEQEAAP--TTDKEKK---EQQDDKKD-DV-------------------------------------------------------------------------------------------------------------------------------------------------------------------------------PAE--QRESGGS------------EESGSDEED----EEDDSDESSEEEEDDDEKDEGEEEE------KEDEPLSLQWPDTPSKQATYLFLLPIVFPLWLTVPDVRREKSRKFFAITFLGSIMWIAIFSYLMVWWAHQVGETIGISEEIMGLTILAAGTSIPDLITSVIVARKGLGDMAVSSSVGSNIFDITVGLPVPWLLYASIHGFGPVAVSSNGLFCAIVLLFIMLLFVIISIAVCNWRMNKVLGFTMFLLYFFFLVVSVLLEDRVIICPVSI---
>NCKX1_Reef_shark_55666-1-2
----------------------------------MYLRRKRRLTWNRVLFLISGLVLCSIYQILTA-NFQLSAPRRAPSENGESQRQEYLPIPARKLLEANTNIVTQSSSPP-----------------------------------------------------------------------------------------------------------------------------------------------------------------------------------------------------------------------------------------------------------------------------------SGLSRTKTPTAGVSRIPATRTPTKRTLTAGVPRTPTIGVPIIRAPTIGITTVRTPTIGVHTTTTARILTAPPGLISSSNRSSAGETGTGTPRLRGCIRVGNEIIPAPTTVPS---------VPESSTEVVSLEPPLGHTKGEYPTDLFSVEERRRGWVLLHALGMIYMFIALALVCDEFFVPSLGEITEKLDISDDVA-----GATFMAAGGSAPELFTSLIGVFISHSNVGIGTIVGSAVFNILFVIGMCAIFSREILHLTWWPLFRDVSFYIMDLIMLIIFFLDNMIEWWESLLLLGGYISYVSFMKFNAEIEQWFKANIVNNNNVVKAMTIMNP--------------------------MKNIDSES----------------------------REED-----KEDNNRLK------PKAILTRGSSTPSLHN----------SMLRNTIFQLMINTLDPLAE-------------------------------------------------VKFKQKAEIMHNMVKGTGCSKPQHGDNNKDGNTEKATQEEKTEKTEEEAKKTEEVKTEETTEDKKTEEKTEEKTEEEKTEKTVEVTDLPTSVNVEVTPPTDPPSPSSPTGSGGDEANPTKDQ-------------------------------------------------------------------------------------------------------------------------------------------------------------------------------EAGGEKDEDAGK-------GDENDGGDGDSDGSDDDDSDDSDEDSEDDDEEDEDSKDEDEEE-----IKDEEPLSLEWPDTRRKQATYLCLLPIVFPLWLTVPDVRNAASKKYFIGTFFGSIIWIGAFSYLMVWWAHQVGETIGISEEIMGLTILAAGTSIPDLITSVIVARKGLGDMAVSSSVGSNIFDITVGLPVPWLLYAASNKFHPVPVSSNGLFCAIVLLFLMLLFVIISIGLSKWKMNKLLGFTMFGLYFTFLIISVLLEDRVIVCPVSI---
>NCKX1-Partial_Bamboo_shark_38438-1-4
-------------------------------------------------------------------------------------------------------------SP----------------------------------------------------------------------------------------------------------------------------------------------------------------------------------------------------------------------------------------------------------------------------------------RTLTP----------GTPSPRTLTPGTP------------------SPRTPTPWGYSP-----WSSSPGSSSGRPGDTDTAAASGSPRLKGCIRVGDEIIPAPTATPP---------GPGSSPEAGDKEPPLGHTKGEYPVDVFSVEQRRQGWVVLHATGMVYMFIALALVCDEFFVPSLGEIIEKLEISDDVA-----GATFMAAGGSAPELFTSLIGVFISHSNVGIGTIVGSAVFNILFVIGMCAIFSREILHLTWWPLFRDVSFYILDLIMLIIFFLDNLIEWWESLLLLSAYISYVCFMKFNVKMERWFKGNVVNNSNVVKVMSMINPPKGKGSLSEKQSLPNSPAEPNTTQHLKQNIDSKS----------------------------KEEE-----KEENNRLK------PKAILTRGSSTPSLHN----------SMLRNTIFQLMINTLDPLAE-------------------------------------------------VKFKQKAEIMNSMAKGKGSSKDQRGNNMKGG------------------------ETDEKLKEEMQEEKKEEKEEEEREE-----TDLPLVVNVEVTPPTDPPSPSSPTEGAEDEENPIKDQ-------------------------------------------------------------------------------------------------------------------------------------------------------------------------------ETN-DQGEDAGN-----NGGDENDSSDGDSDDSGDDGDDDGDDDDDSGDDTDEDSDEEDNEKEEKEATNDEEPLSLEWPDTRRKQVTYLCLLPIVFPLWLTVPDVRNAASKKYFIGTFFGSILWIGAFSYLMVWWAHQVGETIGISEEIMGLTILAAGTSIPDLITSVIVARKGLGDMAVSSSVGSNIFDITVGLPVPWLLYAAFHRFNAVPVSSNGLFCAIVLLFLMLLFVIISIGVSKWKMNKFLGFTMFCLYFTFLIISVMLEDRIIVCPVSI---
>NCKX1_Bluespot_ray_36644-8-4
----------------------------------MYPARRKRLSWSRVVFLLSALTICSLARFPIG-TWSDSAPWRAKTGQNLYSYSRRLLQVTGAGSAHTEHPETGNPNTGLHVAGNPNTGHP-----------------------------------------------------------------------------------------------------------------------------------------------------------------------------------------------------------------------------------ETGNPNTVHPETGNPNTGLPETVNPNTGHFETSKPFTAHSRTGNP--------FTRHPGTRTPSTSFPGERNPDADVLGSRHPGSTLTRAPELWPDSTAAPSNQNSTAGRTSGMAS---EPTASEKPRLRGCILVGNEIVPAPGTAAPDGVPEGSGEADSDDEPGGNREPPLGHTKGEYPVDLFSVEERRRGWVLLHVLGMVYMFIALALVCDEFFVPSLGTITERLKISDDVA-----GATFMAAGGSAPELFTSLIGVFIAHSNVGIGTIVGSAVFNILFVIGMCAVFSQEILHLTWWPLFRDVSFYIFDLMMLIVFFLDNEIRWWESLCLLAGYLAYVGFMKFNSAIETWFKRQLTSNTSVVKVMSALHG-------------------------AKKSNDSEP----------------------------TAEE-----VTDNNRLK------PKAVLTRGGSTPSLHN----------STLRNTIFQLMINTLDPLTEEMIT--------------------------------DRSVKASVTWEQRVKFKQKAEVMDSMAKGRGSRKAEQ---------------------------------ETKMKGGE-TEKTD----------------LPNTVNVQVTPPSEPAVTSPP--GDKDDANPSQDS-------------------------------------------------------------------------------------------------------------------------------------------------------------------------------NK-DQTCEDGGG-----------DGSDGGSDGSDDEDDSDDSDDDSDDEDEDEEEEEVEEES------NDEEPLSLEWPETRRKQITYLCLLPIVFPLWLTVPDVRNPASKKYFIGTFFGSILWIGAFSYLMVWWAHQVGETIGISEEIMGLTILAAGTSIPDLITSVIVARKGLGDMAVSSSVGSNIFDITVGLPVPWLLYTIFNYFQPVPVSSNGLFCAIVLLFLMLLFVIISIGLSKWKMNKILGFTMFCLYFMFLIISVMLEDRIIVCPVSI---
>NCKX1_Western_ray_41546-5-1
----------------------------------MYPGCRRRLSWSRVLFLLSALVICSLSRFPIG-TWPDSAPWRAGTGGNPSPYSRRLLQVTTSGSAHTRHPETRTPHTG-------------------------------------------------------------------------------------------------------------------------------------------------------------------------------------------------------------------------------------------------------------------------------------HSGTRNP--------HTGHPGTRNPNTAVPGTRYPHTGFPGSSLP---VTRVPENWPPSTTAPSNQTSAAGRSGGTER---EAAASEKPRLRGCILVGNEIVPAPATAAP--------------APDGGREPPLGHTKGEYPVDLFSVEERRRGWVLLHLSGMVYMFIALALVCDEFFVPSLGAIIERLKISDDVA-----GATFMAAGGSAPELFTSLIGVFISHSNVGIGTIVGSAVFNILFVIGMCAVFSREILYLTWWPLFRDVSFYILDLLMLIVFFLDNVIRWWESLCLFGGYLAYVSFMKYNSEIEQWFKRLVTNNSNVVKVMSVLQG-------------------------AK-SNGTEL----------------------------TDGE-----LTDNNRLK------PKPVLTRGGSTPSLHN----------STLRNTIFQLMINTLDPLTE-------------------------------------------------VKFKQKAEVLNCMAKGKGSTKAEQ---------------------------------ESRMKDGETEEKTD----------------LPNTVNVQVTPPTDPPATSPP--GEKDDDNSSQDP-------------------------------------------------------------------------------------------------------------------------------------------------------------------------------KVEDKKGEGDGR-----------DGGDGGSDGNDD-DNSDDSDDDSVDEEDEEDEE--DEDS------NDEEPLSLEWPETLRKQVTYLCLLPIVFPLWLTVPDVRNPASKKYFIGTFFGSILWIGAFSYLMVWWAHQVGETIGISEEIMGLTILAAGTSIPDLITSVIVARKGLGDMAVSSSVGSNIFDITVGLPVPWLLYTVFNYLQPVPVSSNGLFCAIVLLFLMLLFVIISIGLSKWKMNKILGFTMFCLYFTFLIISVMLEDRIIVCPVSI---
>NCKX1_Elephant_shark_XP-007907836
----------------------------------MQTRRRKRLAWNRVIFLFSCLVTCCLYQVSVS-DFLLSAPRRAQDGEGSRGAGDGVQGRRLLESSTNPTIMVKSTS--------------------------------------------------------------------------------------------------------------------------------------------------------------------------------------------------------------------------------------------------------------------------------------------------------SIPSPNPRTPGTP---------------------SPRGLALTTVTPTPTRTLGPETNHTPQVTAKPVVTEKPRLRGCILVGNEIIPATTTPTPTTTPFPN-TTITPPNITISREPPLAHTKGDYPQDLFSVEERRQGWVVLHLFGMMYMFVSLALVCDEFFVPALGTITTKLDISDDVA-----GATFMAAGGSAPELFTSLIGVFISHSNVGIGTIVGSAVFNILFVIGMCAVFSREILNLTWWPLFRDVSFYILDLIMLIIFFLDNIIVWWESMFLFSSYILYVSFMKYNSKMEKLFRRYILNNSNIVKVLSLMDK--------------------------EKKPDETG----------------------------SSEE-----PDDKNRLK------PKPALQRGGSTASLHN----------STLRSTIFQLMIHTLDPLGEEVVA--------------------------------DGNVKPSMSKKEKVKFKDKAEIMKNMTQGKGNSKEPQGVKARGG-------------------FRNQKVNKNEKVDKNVLEKTEVDKNEVDKN---EKLDLPNTVNVEVTPPSDSPGPLQQ-EDAEDQAKPTGDQ-------------------------------------------------------------------------------------------------------------------------------------------------------------------------------KPDDEDPGDDGG---------------GGSDGSDKDDEDEDSDDDSDEDSDDDDEDEQED---------DEEPLSLEWPDTLRKQATYLFLLPIVFPLWLTLPDVRNHASKKFFPITFIGSILWIGAFSYLMVWWAHQVGETIGISEEIMGLTILAAGTSIPDLITSVIVARKGLGDMAVSSSVGSNIFDITVGLPIPWLLFTSFNSFQPVAVSSNGLFCAIVLLFLMLLFVIMSIGLSKWKMNKFLGFTMFGLYFVFLIISVLLEDRFIVCPVSI---
>NCKX2_Human_NP-065077
-MDLQQSTTITSLEKWCLDE-------SLSG-CRRHYSVKKKLKLIRVLGLFMGLVAISTVSFSISAFSETDTQSTGEASVVSGPR---VAQGYHQRTLLDLNDKI-----L----------------------------------------------------------------------------------------------------------------------------------------------------------------------------------------------------------------------------------------------------------------------------------------------------------------------------------------------------------------------------------------------------DYTPQPPLSKEGESENST---DHAQ--GDYPKDIFSLEERRKGAIILHVIGMIYMFIALAIVCDEFFVPSLTVITEKLGISDDVA-----GATFMAAGGSAPELFTSLIGVFIAHSNVGIGTIVGSAVFNILFVIGMCALFSREILNLTWWPLFRDVSFYIVDLIMLIIFFLDNVIMWWESLLLLTAYFCYVVFMKFNVQVEKWVKQMINR-NKVVKVTAPEAQ-------------------------AKPS---------------------------------AARD------KDEPTLP------AKPRLQRGGSSASLHN----------SLMRNSIFQLMIHTLDPLAE-----ELGS---------------------------YGKLKYYDTMTEEGRFREKASILHKIAKKKCHVDENE----------------------------------RQNGAANHVEKIE----------------LPNSTSTDVEMTPSSDASE-----------------------------------------------------------------------------------------------------------------------------------------------------------------------------------------------PVQNGNLSHNIE--------------GAEAQT---------------AD----EEEDQ--------------PLSLAWPSETRKQVTFLIVFPIVFPLWITLPDVRKPSSRKFFPITFFGSITWIAVFSYLMVWWAHQVGETIGISEEIMGLTILAAGTSIPDLITSVIVARKGLGDMAVSSSVGSNIFDITVGLPLPWLLYTVIHRFQPVAVSSNGLFCAIVLLFIMLLFVILSIALCKWRMNKILGFIMFGLYFVFLVVSVLLEDRILTCPVSI---
>NCKX2_Cattle_NP-001137566
-MDLHQSATISFLEKWYSDK-------SPSG-CRRHYNVRKKLKLIRILGLFIGLVAISTVPFSISAFSETETQSTGEARGASGPG---AAHGYHERTLLDLNDKI-----R----------------------------------------------------------------------------------------------------------------------------------------------------------------------------------------------------------------------------------------------------------------------------------------------------------------------------------------------------------------------------------------------------DYTPQPALSQEGISENST---DHAQ--GDYPRDIFSLEQRRKGAIILHVIGMIYMFIALAIVCDEFFVPSLTVITEKLGISDDVA-----GATFMAAGGSAPELFTSLIGVFIAHSNVGIGTIVGSAVFNILFVIGMCALFSREILNLTWWPLFRDVSFYIIDLIMLIIFFLDNFIMWWESLLLLTAYFGYVVFMKFNVQVERWVKQMINR-NKVVKVTAPEAQ-------------------------PKSS---------------------------------TARD------KDEQTLP------VKPRLQRGGSSASLHN----------SLMRNSIFQLMIHTLDPLAE-----ELGS---------------------------YGKLKYYDTMTEEGRFREKASILHKIAKKKCQVDENE----------------------------------RQNGAANHVEKIE----------------LPNSTSTEVEMTPSSDASE-----------------------------------------------------------------------------------------------------------------------------------------------------------------------------------------------PVQNGNLSHSIE--------------AAEAQT---------------GE----DEEDQ--------------PLSLAWPSDPRKQVTFLIVLPIVFPLWITLPDVRKPSSRKFFPITFFGSISWIAVFSYLMVWWAHQVGETIGISEEIMGLTILAAGTSIPDLITSVIVARKGLGDMAVSSSVGSNIFDITVGLPLPWLLYTVIHRFQPVAVSSNGLFCAIVLLFIMLLFVILSIALCKWRMNKVLGFIMFGLYFVFLVVSVLLEDRILVCPVSI---
>NCKX2_Tasmanian_devil_XP-003761432
-MALPQTFTTSFLEEWCLDK-------SLSG-CRKHQNVWKKLRQIRIVGLFMGIMAICTFSLSTSAFFKIETHSTDRANSLGHSE---LMSGYHQRTLLDLKEKV-----Q----------------------------------------------------------------------------------------------------------------------------------------------------------------------------------------------------------------------------------------------------------------------------------------------------------------------------------------------------------------------------------------------------DGTPEPYSTQ---YENAT---EPPQ--GDYPRDLFSLQERRRGAIILHVLGMIYMFIALAIVCDEFFVPSLTVITEKLGISDDVA-----GATFMAAGGSAPELFTSLIGVFIAHSNVGIGTIVGSAVFNILFVIGMCALFSREILNLTWWPLFRDVSFYIIDLIMLIIFFLDNLITWWESLLLLTAYILYVTFMKFNVQVEAWVKQMLNR-NKVVKVTAATAA-------------------------ALST---------------------------------TAKD------KDEQPLT------TKPRLQRGGSSASLHN----------SLMRNSIFQLMIHTLDPLAE-----ELGS---------------------------YGKLKYYDTMTEEGRFREKASILHKIAKKKCQVDDNE----------------------------------RHNGTANHMEKIE----------------LPNSTSVEVEVTPPNEGSG-----------------------------------------------------------------------------------------------------------------------------------------------------------------------------------------------PVQNGNLSHGIE--------------STEIQV---------------CE----DEDDQ--------------PLSLSWPTNTRKQITFLIVLPIVFPLWITLPDVRKPASRKFFPITFFGAITWIAVFSYLMVWWAHQVGETIGISEEIMGLTILAAGTSIPDLITSVIVARKGLGDMAVSSSVGSNIFDITVGLPLPWLLYTTIHKFKPVTVSSNGLFCAIVLLFIMLLFVIISIALCKWKMNKILGFIMFGLYFGFLVVSVLLEDRIIMCPISI---
>NCKX2_Koala_XP-020860247
-MALQQTFTTRFLEEWCLDK-------SLSG-CRKHQNVWKKLRQIRIVGLFMGIMAICTFSLSTSAFFKIETHSTDRANSLGHSE---LMSGYHLRTLLDLKEKV-----Q----------------------------------------------------------------------------------------------------------------------------------------------------------------------------------------------------------------------------------------------------------------------------------------------------------------------------------------------------------------------------------------------------DGTPEPLPAK---YENAT---EHPQ--GDYPRDLFSLQERRRGAIILHVLGMIYMFIALAIVCDEFFVPSLTVITEKLAISDDVA-----GATFMAAGGSAPELFTSLIGVFIAHSNVGIGTIVGSAVFNILFVIGMCALFSREILNLTWWPLFRDVSFYIVDLIMLIIFFLDNHITWWESLLLLTAYICYVTFMKFNVQVEAWVKQLLNR-NKVVKVTATTSA-------------------------AAAENDAK---------------------------SSTAKD------KDEQTLT------TKPRLQRGGSSASLHN----------SLMRNSIFQLMIHTLDPLAE-----ELGS---------------------------YGKLKYYDTMTEEGRFREKASILHKIAKKKCQVDDNE----------------------------------RHNGTANHMEKIE----------------LPNSTSVEVEVSPPSEGSG-----------------------------------------------------------------------------------------------------------------------------------------------------------------------------------------------PVQNGNLSHGIE--------------PTEIQA---------------SDT-GEDEDDQ--------------PLSLSWPTNTRKQITFLIVLPIVFPLWITLPDVRKPSSRKFFPITFFGAITWIAIFSYLMVWWAHQVGETIGISEEIMGLTILAAGTSIPDLITSVIVARKGLGDMAVSSSVGSNIFDITVGLPLPWLLYSAIHRFKPVTVSSNGLFCAIVLLFIMLLFVIISIALCKWRMNKILGFTMFGLYFGFLVVSVLLEDRIIMCPVSI---
>NCKX2_Chicken_XP-015135569
-MALCKKTVGSVLEEWCLNE-------PLFG-CKRHQNVRKKLRLIRIIGLLVSVVAISTFSLSISAFFKMETHSKVLASSLESQK---LVHG-HQRTLLDFMEQN-----E----------------------------------------------------------------------------------------------------------------------------------------------------------------------------------------------------------------------------------------------------------------------------------------------------------------------------------------------------------------------------------------------------GSTPDSPTSMKHEAEHDNATEEHSK--GEYPEDLFSLEERRKGAVILHVIGMIYMFIALAIVCDEFFVPSLTVITEKLSISDDVA-----GATFMAAGGSAPELFTSLIGVFISHSNVGIGTIVGSAVFNILFVIGMCALFSREILNLTWWPLFRDVSFYIVDLILLIIFFLDNLIMWWESLTLLTAYFCYVTFMKFNVQVEEWVKKVLNR-NKVEKATTGDAE-------------------------GKSP---------------------------------TAGD------KDDQTLT------TKPRLQRGGSSASLHN----------SLMRNSIFQLMIHTLDPLAE-----ELGS---------------------------YGNLKYYDTMTEEGKFKERASILHKIAKKKCQVEDSE----------------------------------RQNGAANH----------------------EKGAKVEVAVTPPSD-SG-----------------------------------------------------------------------------------------------------------------------------------------------------------------------------------------------PVQNG-IAHNVD--------------EENEE-----------------D------EDQ--------------PLSLAWPDTPRKQLTYLLVLPIVFPLWVSLPDVRNPRSRKFFPITFFGSISWIAFFSYLMVWWAHQVGETIGISEEIMGLTILAAGTSIPDLITSVIVARKGLGDMAVSSSVGSNIFDITVGLPLPWLLYAVINNFSPVTVSSNGLFCAIVLLFIMLLFVILSIAFCKWRMNKFLGFLMFGLYFVFLIVSVLLEDKVIQCPVSI---
>NCKX2_Pigeon_XP-005508195
-MALQKKTIACLLEEWCLAE-------PLFD-CRRHQNVRKKLRLIRIIGLLVSVVVISTFSLSISAFFKMEPRSMALTSSLDSQK---QVRG-HQRTLLDITEEN-----E----------------------------------------------------------------------------------------------------------------------------------------------------------------------------------------------------------------------------------------------------------------------------------------------------------------------------------------------------------------------------------------------------NDAPDLHDSMKYEAEHNNATDDHAK--GEYPEDLFSLEERRKGAVILHIIGMIYMFIALAIVCDEFFVPSLTVITEKLSISDDVA-----GATFMAAGGSAPELFTSLIGVFISHSNVGIGTIVGSAVFNILFVIGMCALFSREILNLTWWPLFRDVSFYIVDLILLIIFFLDNLIMWWESLTLLTAYFCYVTFMKFNVQVEEWVKKLLNR-NKVEKVTTADAE-------------------------GKSP---------------------------------NAGD------KDDQTLT------TKPRLQRGGSSASLHN----------SLMRNSIFQLMIHTLDPLAE-----ELGS---------------------------YGNLKYYDTMTEEGRFKERASILHKIAKKKCQVEDSE----------------------------------RQNGAANH----------------------EKSAKVEVAVTPPSD-SG-----------------------------------------------------------------------------------------------------------------------------------------------------------------------------------------------PVQNG-IAHNVE--------------EENEE-----------------D------EDQ--------------PLSLAWPDTLRKQLTYLLVLPIVFPLWASLPDVRKPRSRKFFPITFFGSISWIAFFSYLMVWWAHQVGETIGISEEIMGLTILAAGTSIPDLITSVIVARKGLGDMAVSSSVGSNIFDITVGLPLPWLLYAVINSFAPVTVSSNGLFCAIVLLFIMLLFVILSIAFCKWRMNKILGFLMFGLYFLFLIVSVLLEDKVIQCPVSI---
>NCKX2_Golden_eagle_XP-011595957
-MALQKKTVAGVLEELCLEE-------LLFG-CRWHQNVRKKLRLIRIIVLLVTVVAISTFSLSVSAFFKMEPHSMALASSLDSQK---LVRG-HQRTLLDFTEQN-----E----------------------------------------------------------------------------------------------------------------------------------------------------------------------------------------------------------------------------------------------------------------------------------------------------------------------------------------------------------------------------------------------------DGTPDPHTSMRYEAEHDNATDDHAK--GEYPEDLFSLEERRKGAVILHVIGMIYMFIALAIVCDEFFVPSLTVITEKLTISDDVA-----GATFMAAGGSAPELFTSLIGVFISHSNVGIGTIVGSAVFNILFVIGMCALFSREILNLTWWPLFRDVSFYIIDLILLIIFFLDNLIMWWESLTLLIAYFFYVTFMKFNVQVEEWVKKFLNR-NKVEKVTAADAE-------------------------GKSP---------------------------------NAGD------KDDQTLT------TKPRLQRGGSSASLHN----------SLMRNSIFQLMIHTLDPLAE-----ELGS---------------------------YGNLKYYDTMTEEGKFKERASILHKIAKKKCQVEDSE----------------------------------RQNGAANH----------------------EKSAKVEVAVTPPSD-SG-----------------------------------------------------------------------------------------------------------------------------------------------------------------------------------------------PVQNG-IAHNVE--------------EENEE-----------------D------EDQ--------------PLSLAWPDTPRKQLTYLLVLPIVFPLWASLPDVRKPSSRKFFPITFFGSISWIAFFSYLMVWWAHQVGETIGISEEIMGLTILAAGTSIPDLITSVIVARKGLGDMAVSSSVGSNIFDITVGLPLPWLLYAVINSFAPVTVSSNGLFCAIVLLFIMLLFVILSIAFCKWRMNKILGFLMFGLYFVFLIVSVLLEDKVIQCPVSI---
>NCKX2_Turtle_XP-007061743
-MALSKNIVASILEEWCLEE-------PLFR-CRRQQNVRKKLRLIRIIGLFMSIMAISTFSLSISAFFKMEPHSTEMTSSLGSQK---SMHG-HQRTLLDVKEQN-----Q----------------------------------------------------------------------------------------------------------------------------------------------------------------------------------------------------------------------------------------------------------------------------------------------------------------------------------------------------------------------------------------------------NGTPDPPISMKYETEHNNAKGEHSQ--GEYPEDLFSLAERRRGAVILHILGMIYMFIALAIVCDEFFVPSLTAITEKLAISDDVAGEHATGATFMAAGGSAPELFTSLIGVFISHSNVGIGTIVGSAVFNILFVIGMCALFSREILNLTWWPLFRDVSFYIMDLILLIIFFLDNLIMWWESLTLLTAYFCYVTFMKFNVQVEECVKKILNR-NKVEKVTTADSE-------------------------QKPP---------------------------------NAGD------KDDQTLM------TKPRLQRGGSSASLHN----------SLMRNSIFQLMIHTLDPLAE-----ELGS---------------------------YGKLKYYDTMTEEGKFKEKASILHKIAKKKCQVEDSE----------------------------------RRNGAANHAEKIE----------------LPNTAKVEVEVTPPNDGSG-----------------------------------------------------------------------------------------------------------------------------------------------------------------------------------------------PVQNGNIVHGIE---------------ENSED---------------DD------EEQ--------------PLSLAWPDTLHKQLMYLAVFPIVFPLWITLPDVRKPSSRKFFPVTFFGAITWIAVFSYLMVWWAHQVGETIGISEEIMGLTMLAAGTSIPDLITSVIVARKGLGDMAVSSSVGSNIFDITVGLPFPWLMYAAINSFAPVTVSSNGLFCAIVLLFIMLLFVILSIALCKWRMNKFLGFTMFGLYFIFLIISVLLEDKVILCPVSI---
>NCKX2_Alligator_XP-019336306
-MAFCKSTAASILEEWCLKE-------PLLG-CKRHENVRKKLRLIRIIGLFMSIMAISTFSLSISAFFKVEPYSTEIASSLGSQK---SIHG-KQRTLLDFKEQN-----Q----------------------------------------------------------------------------------------------------------------------------------------------------------------------------------------------------------------------------------------------------------------------------------------------------------------------------------------------------------------------------------------------------NSTIASPVSMKYETGHDNATKEHSK--GEYPKDLFSLQERRRGAVVLHIIGMIYMFIALAIVCDEFFVPSLTVITEKLDISDDVA-----GATFMAAGGSAPELFTSLIGVFIAHSNVGIGTIVGSAVFNILFVIGMCAIFSREILNLTWWPLFRDVTFYIIDLLLLITFFLDNSIKWWESLILLSAYFCYVTFMKFNVQVEEWVKKMLSR-NKVEKVTAAESE-------------------------GKSP---------------------------------NAGN------KDDQTLT------TKPRLQRGGSSASLHN----------SLMRNSIFQLMIHTLDPLAE-----ELGS---------------------------YGKLKYYDTMTEEGKFRERASILHKIAKKKCQVEDSE----------------------------------RRNGAANH-EKIE----------------LPNAAKVEVAITPPTD-SG-----------------------------------------------------------------------------------------------------------------------------------------------------------------------------------------------PVQNGNVAHNTE--------------AEDLEE---------------DD------DDQ--------------PLSLAWPETSRKQITYLIFLPIVFPLWVTLPDVRKPSSRKFFPVTFFGSISWIAIFSYLMVWWAHQVGETIGISEEIMGLTILAAGTSIPDLITSVIVARKGLGDMAVSSSVGSNIFDITVGLPFPWLIYAIINKFAPVTVSSNGLFCAIVLLFIMLIFVILSIAFCKWRMNKILGLLMFALYFVFLIISVLLEDKVILCPISI---
>NCKX2_Anole_XP-008101689
-MAQCKNIAAHFLEEWRRQE-------LPLS-CNKHRNVRKKQRLIRIMGLFLGIVAMSTLSLSISAFSQLEAYSSETASNVDSQK---FAHT-QQRTLLDFKDQN-----Q----------------------------------------------------------------------------------------------------------------------------------------------------------------------------------------------------------------------------------------------------------------------------------------------------------------------------------------------------------------------------------------------------NGTPGSSVSMKHEAGSENQTEEH-K--GEYPEDLFSLEERRKGAVILHILGMVYMFIALAIVCDEFFVPSLTVITEKLAISDDVA-----GATFMAAGGSAPELFTSLIGVFISHSNVGIGTIVGSAVFNILFVIGMCALFSKEILHLTWWPLFRDVSFYIMDLVLLIVFFLDNFIMWWESLTLLIAYMVYVTFMKFNMQVEAMVKGLLNK-SKVEKVAP-EPE-------------------------GKT----------------------------------NIG--------EEQTLT------TKPRLQRGGSSASLHN----------SLMRNSIFQLMIHTLDPLAE-----ELGS---------------------------YGKLKYYDTMTEEGRFKERASILHKMAKK-CQVEDGE----------------------------------KRNGTANH------------------------AEKIEVAVTPPNDGSG-----------------------------------------------------------------------------------------------------------------------------------------------------------------------------------------------PVQNG--AAVGA--------------DEGDE-----------------D------EEQ--------------PLSLAWPDTPRKQLTYLFILPIVFPLWATLPDVRKPTSKKFFPFTFFGSISWIAAFSYLMVWWAHQVGETIGISEEIMGLTILAAGTSIPDLITSVIVARKGLGDMAVSSSVGSNIFDITVGLPLPWLLYALINNFAPVAVSSNGLFCAIVLLFIMLLFVILSIAVCKWNMNKVLGFTMFGLYFVFLVISVMLEDRIIVCPVSI---
>NCKX2_Xenopus_XP-012808472
-MHLHKNSAGDILESCCLKK-------TWSGYSHKHPFIHKKLRLIRILGLFISITAISTLSFTIVAFYNKDSYTNEVATVTESQS---LPRR-HLRTLMDFPEQI-----Q----------------------------------------------------------------------------------------------------------------------------------------------------------------------------------------------------------------------------------------------------------------------------------------------------------------------------------------------------------------------------------------------------NDTPGSGNSMAQKTKDNETGGHASK--GEYPEDLFSLEERQKGAVILHIFGMIYMFIALAVVCDEFFVPSLTVITEKLGISDDVA-----GATFMAAGGSAPELFTSLIGVFISHSNVGIGTIVGSAVFNILFVIGMCALFSKEILNLTWWPLFRDVSFYIVGLIMLITFFLDNFIQWWESLLLLVAYLMYVTFMKYNVQVENFVKRKINR-NKVVKVPSANTD-------------------------GK---DQPNILVES---RVPPEHEGVAMDIRHGELNETAGL------KETWTETATSPGKTKPRLQRGGSSASLHN----------SLMRNSIFQLMIHTLDPLSE-----EIGA---------------------------YGKLKYYDTMTEEGKFREKASILHKMAKKKCQVEDSE----------------------------------RLNGAASYTEKVD----------------LPNTANVEFEVTPPKESTG-----------------------------------------------------------------------------------------------------------------------------------------------------------------------------------------------PVQNGNVSHNTE--------------AGETQI---------------PAAEQTEEDDQ--------------PLSLAWPTTIRKQAAYLAVLPIVFPLWVTLPDVRNPNSRKFFPVTFFGSITWIAVFSYLMVWWAHQVGETIGITEEIMGLTILAAGTSIPDLITSVIVARKGLGDMAVSSSVGSNIFDITVGLPMPWLLYSVSHNMIPVAVSSNGLFCAIVLLFIMLLFVILSIAFCKWKMNKILGCTMFGLYFVFLVVSVLLEKQIITCPATV---
>NCKX2_Nanorana_XP-018412373
-MGLHARSAGDLITSCCLGK-------TLSHHSHKHPFVHKKLRFIRILGLFLCITAISTLSSTVGAFLKTELYNSDKSSATHSHI---LLQR-HQRNLMDFAEQN-----Q----------------------------------------------------------------------------------------------------------------------------------------------------------------------------------------------------------------------------------------------------------------------------------------------------------------------------------------------------------------------------------------------------NDTPGSTISMNYKAGGNKS---LSK--GEYPEDIFSLEDRKRGAVVLHIFGMIYMFIALAVVCDEFFVPSLTVITEKLMISDDVA-----GATFMAAGGSAPELFTSLIGVFISHSNVGIGTIVGSAVFNILFVIGMCALFSKEVLNLTWWPLFRDVTFYIVGLIMLITFFLDNIIQWWESLMLLMAYLTYVTFMKFNVQVESWVKRKLNR-NKVVKVSSANSD-------------------------GKEHREQPNILVLQEEPRTPQEHEGVAMNVRHGDVNETAGL------KETWTETVTSPTKTKPRLQRGGSSASLHN----------SLMRNSIFQLMIHTLDPLSE-----EIGS---------------------------YGKLKYYDTMTEEGKFKEKASILNKMAKMKCQVEDSE----------------------------------RLNGAANCIDKVD----------------LPNSANVEVEVTPPKESDD-----------------------------------------------------------------------------------------------------------------------------------------------------------------------------------------------PIQNGNVSHNIE--------------AAETQG---------------TAANMIEEGDQ--------------PLSLAWPTNQRKRAVYLAVLPIIFPLWITLPDVRNDSSRKFFPVTFFGSITWIAIFSYLMVWWAHQVGETIGITEEIMGLTILAAGTSIPDLITSVIVARKGLGDMAVSSSVGSNIFDITVGLPMPWLLYAMFHRMKPVAVSSNGLFCAIILLFIMLLFVILSIALCKWKMNKVLGCMMFGLYLVFLVISVLLENRIILCPVTV---
>NCKX2_Florida_gar_27907-1-2
-MGLNLPGSD-VLKEFFTDM-------GPLD-CKRHRHIRRKLRPVRILGLVLSLLAISGASFSFSALTWTTRHTTELFSTMDSR----QSGARPHRTLLGTEDQQ----DQ----------------------------------------------------------------------------------------------------------------------------------------------------------------------------------------------------------------------------------------------------------------------------------------------------------------------------------------------------------------------------------------------------NVSSGPPVAMTQTVENNKTEPVHQ---GDYPEDLFSLEERKRGAVVLHMFGMLYMFIALAIVCDEFFVPSLTVITEKLAISDDVA-----GATFMAAGGSAPELFTSIIGVFISHSNVGIGTIVGSAVFNILFVIGMCALFSKEILNLTWWPLFRDVSFYIIDLIMLIVFFLDNYIHYWESMFLLAAYSTYVVFMKYNSNVEGVVKNIINR-NKVMEVAD--VQ-------------------------AKP---STD----------------------------PPG--------DENKLT------LKPRLQRGGSSASLHN----------SLMRNSIFQLMIHTLDPLAEEFADSELGT---------------------------YGKLKYYHTMTEEGKFREKASILHKIAKKKCQVEDGE----------------------------------KVNGVANRADKVD----------------LPNSTNVEVEVT------P-----------------------------------------------------------------------------------------------------------------------------------------------------------------------------------------------PMQNGNVLHGIE--------------AEGQGG-----------------DDGEDDEDQ--------------PLSLSWPETNRKRVTYLLILPIVFPLWLTLPDVRKLTSKRFFPITFFGSICWIAGFSYLMVWWAHQVGETIGITEEIMGLTILAAGTSIPDLITSVIVARKGLGDMAVSSSVGSNIFDITVGLPLPWLLYSFINNMAPVAVSSNGLFCAIVLLFLMLLFVIGSIAACKWKMSKLLGLIMFLLYFVFLVVSVMLEDKILVCPISI---
>NCKX2_Bowfin_26993-6-1w2-3
-MGLQQPNSDSLLKEFFLDM-------QPLT-CKRHLHVRRKLRPVRLLGLVFGLLAISTVSFSFSALAWTSWYNTELFSNGDSL----QARPVPHRTLLGTDEQQ----DL----------------------------------------------------------------------------------------------------------------------------------------------------------------------------------------------------------------------------------------------------------------------------------------------------------------------------------------------------------------------------------------------------NVSTEPSAAMKMQAKDNVTLTGHQ---GDYPEDLFSLEERKRGAVVLHMFGMLYMFIALAIVCDEFFVPSLTVITEKLTISDDVA-----GATFMAAGGSAPELFTSIIGVFVSHSNVGIGTIVGSAVFNILFVIGMCALFSKEILNLTWWPLFRDVSFYIIDLIMLIVFFLDNYIQYWESMLLLSAYVSYVIFMKFNGTMEGFVKSMINR-NKVVEVPD--TQ-------------------------AKP---SAE----------------------------AAG--------DDNKLT------LKPRLQRGGSSASLHN----------SLMRNSIFQLMIHTLDPLAEEFAD--------------------------------------------SGRFREKASILHKIAKKKCQVEDSE----------------------------------KVNGMANRADKVD----------------LPNSANVEVEVT------P-----------------------------------------------------------------------------------------------------------------------------------------------------------------------------------------------PMQNGNVSHGIE--------------ADGQGG-----------------DDGDDDDDQ--------------PLSLAWPETNRKRCTYLIIMPIVLPLWLTLPDVRKPTSKKFFPITFFGAICWIAGFSYLMVWWAHQVGETIGITEEIMGLTILAAGTSIPDLITSVIVARKGLGDMAVSSSVGSNIFDITVGLPLPWLLFSFIHNMAPVAVSSNGLFCAIVLLFLMLLFVIISIAVCKWRMSKILGLTMFLLYFVFLVVSVMLEDKVIVCPVSI---
>NCKX2a_Zebrafish_NP-001315365
-MDPTFPSIN---LGAFCTP--LERNSKRHH-RLQY--VRRKLRPSRIFGFILSVSAVTS-FLSWSAFTSTLGPIPRWTPLSSLTNHEGLAEPVPHRTVLSSDEER----------------------------------------------------------------------------------------------------------------------------------------------------------------------------------------------------------------------------------------------------------------------------------------------------------------------------------------------------------------------------------------------------------NVSADVPIAMASS-AEHS-----K---GEYPEDLFTLEQRRQGAVVLHMFGMMYMFIALAIVCDEFFVPALTVITEKLEISDDVA-----GATFMAAGGSAPELFTSVIGVFISHSNVGIGTIVGSAVFNILFVIGMCALFSREILNLTWWPLFRDVSFYIIGLIMLIVFFLDNYITYVESFALLSCYGSYVTFMKFNSSVETWIKTRLLG-NQVDDIEAPPKV-------------------------VSV-----------------------------------PD--------DENKLS------AKPRLQRGGSSASLHN----------TLMRNSIFQLMIHTLDPLSE-------------------------------------------------GKFKEKASILHKIARKKGQDE------------------------------------------ANGVVDKN----------------LPNSSNVEVEVT------P-----------------------------------------------------------------------------------------------------------------------------------------------------------------------------------------------PMN-GSAGPEVE--------------VEEEEE----------------------DEDQ--------------PLSLAWPDTIRKQVTYLFIFPIVFPLWLSLPDVRRESSRKFFPVTFLGSISWIAFFSYLMVWWAHQVGETIGITEEIMGLTILAAGTSIPDLITSVIVARKGLGDMAVSSSVGSNIFDITVGLPFPWLLFSMLNDFSSVAVSSNGLFCAIVLLFLMLLFVIISIAVCKWKMSKMLGFLMFLLYFVFLVVSVMLEDKIITCPVSI---
>NCKX2a_Medaka_XP-011492765
-MDFTLPIRSQDMIAASCSDPLLGPCGSRSA-RAHYQGVRRKLRPGRVLGFVVSLVAVCT-VCSLSAFSLATAVASGLEAAAEAS----ADAAVPQRTLLQHRNLS----------------------------------------------------------------------------------------------------------------------------------------------------------------------------------------------------------------------------------------------------------------------------------------------------------------------------------------------------------------------------------------------------------AAPEDTPVAMKSSDLELN-----Q---GDYPTDYFSVADRRQGFVVLHMFGMLYMFIALAIVCDEFFVPALTVITEKLEISDDVA-----GATFMAAGGSAPELFTSVIGVFVSHSNVGIGTIVGSAVFNILFVIGMCALFSKEVLNLTWWPLFRDVSFYIIGLLMLIYFFLDNQITMSESISLLLCYSCYVTFMKYNAKVEFFIKSKLGS-NQVDELEASPRV-------------------------TAS-----------------------------------AD--------DENKLT------ARPRLQREGSCASLHN----------SLMRNSIFQLMIHTLDPLSDEGVAHKVS-----------------------------------------GGFKEKASILHKMAKKKCKDDG---------------------------------------VTANGVVEKN----------------TSNSSNVAVEVT------P-----------------------------------------------------------------------------------------------------------------------------------------------------------------------------------------------PMN-GVAGGD-Q--------------AGEEDD----------------------DEGQ--------------PLSLAWPDTFRKRLTYLIIFPIIFPLWLTLPDVRRENAERFFPFTFLGSICWIAFFSYLMVWWAHQVGETFWITEEIMGLTILAAGTSIPDLITSVIVARKGLGDMAVSSSVGSNIFDITVGLPFPWLLFNIINDFKAVEVSSNGLFCAIVLLFLMLLFVILSIAACKWKMSKFLGFFMFVLYFVFLVISVMLEDKIIMCPVTI---
>NCKX2b_Medaka_XP-020567253
-MGTDQPCTDSLERRPILAP-------DQKA-QLGQKCLRKKLRPVRILGFVFSLVALS--VVSVSALTWSSWGVSEPALPREE-----HHQTAPHRTLLFTPNQR----DP----------------------------------------------------------------------------------------------------------------------------------------------------------------------------------------------------------------------------------------------------------------------------------------------------------------------------------------------------------------------------------------------------NVSADMPIAMRSTAGDN----ESQ---GEYPPDLFTLSERRQGAVVLHMFGMIYMFIALAIVCDEFFVPALTVITEKLNISDDVA-----GATFMAAGGSAPELFTSIIGVFISHSNVGIGTIVGSAVFNILFVIGMCAIFSKEILNLTWWPLFRDVSFYILDLIMLIIFFLDNIILVWESVTLLSAYAAYVIFMKFNSKMEGFVKSCMHR-NQVVEVEVQPKD-------------------------EKA---SPG----------------------------APE--------DDGKLS------ARPRLQRGGSSASLHN----------SLMRNSIFQLMIHTLDPLSEEFADSELGT---------------------------YGKLKYYHSMTEEGKFREKASILHKIAKKKCQVEDSE----------------------------------KANGVSSRADKN-----------------LPNSSSVEEEVP------P-----------------------------------------------------------------------------------------------------------------------------------------------------------------------------------------------PMN-GTAGQ------------------EGEAA-----------------ED-EEEEDQ--------------PLSLSWPESNRKRFTYLLIMPIVLPLWITLPDVRKTSSKKFFPVTFLGSITWIAVFSYLMVWWAHQVGETIGITEEIMGLTILAAGTSIPDLITSVIVARKGLGDMAVSSSVGSNIFDITVGLPFPWLFWSFFNGLKPVQVSSNGLFCAIVLLFLMLLFVIISIAACKWRMSKLLGFIMFMLYFVFLVVSVMLEDRVITCPVSI---
>NCKX2-Partial_Reef_shark_46003-2-1w3-2
-----------------------------------------------------------------------------------------EAPQVKRRTLLGFEEKQKFSKLQ----------------------------------------------------------------------------------------------------------------------------------------------------------------------------------------------------------------------------------------------------------------------------------------------------------------------------------------------------------------------------------------------------NYTPKSDLTLKYEVRAATLSLNNDTG-GDYPRDIFSLAQRRKGAVVLHILGMIYMFIALAIVCDEFFVPSLAVIIDKLQISDDVA-----GATFMAAGGSAPELFTSLIGVFISHSNVGIGTIVGSAVFNILFVIGMCAVFSKEILHLTWWPLFRDVTFYIIDLILLILFFRNNIIVWWESAILLLAYGCYVVFMKFNFVLERWVKKKLNR-NKVVEATATESD-------------------------E----------------------------------------------------K------PKPRLQRGGSSASLHN----------TLMRNSIFQLMINTLDPLAE-----ELGA---------------------------YGKLKYYDSMTEEGKFRHRASILHKLAKNKCQVDDGE----------------------------------KPNVTTNHADKAD----------------LPNTANVEVEVTPPKDPPT-----------------------------------------------------------------------------------------------------------------------------------------------------------------------------------------------TVQNGSLPNGAE--------------VTAGQA---------------EAATQNEDEDQ--------------PLSLAWPDTARKQFIYLVILPIILLLWITLPDVRKKKLRKYFVISFFGSVTWIAGFSYLMVWWAHQVGETIGITEEIMGLTILAAGTSIPDLITSVIVARKGLGDMAVSSSVGSNIFDITVGLPLPWLLHAFINNFRPVVVSSNGLFCAIVLLFIMLLFVILSIGVCRWKMNKILGLIMFVLYVVFLIVSVLLEQKTIICPVTVGSL
>NCKX2_Bamboo_shark_43754-1-1
-MESKS---PLLEPAGCCR----LSA-GRAF-HRHKQQLMRKLRLPRILAFSLGVLALCSFSLLFSAFACTPAKP--------------GSPPLKRRTLLGFEEKPRFSKLQ----------------------------------------------------------------------------------------------------------------------------------------------------------------------------------------------------------------------------------------------------------------------------------------------------------------------------------------------------------------------------------------------------NLTPKSDFALKYQVRAPMTSFNNGTQNGDYPHDIISLAQRRKGLVILHVLGMIYMFVALAIVCDEFFVPSLTIITDKLQISDDVA-----GATFMAAGGSAPELFTSLIGVFISRSNVGIGTIVGSAVFNILFVIGMCALFSKQILRLTWWPLFRDVSFYIVDLILLILFFRSNTIVWWESVILLSAYGTYVVFMKFNVVLERWVKKKLTR-NKVVEATATECD-------------------------EKVGNHQEA----------------------------TPGQ------KDHKLLT------PKPRLQRGGSSASLHN----------TLMRNSIFQLMINTLDPLA-------------------------------------------------EGKFHHRASILHKLAKNKCQVDDGE----------------------------------KPNVTTNHGDKVE----------------LPNTANVEVEVTPPKDSPP-----------------------------------------------------------------------------------------------------------------------------------------------------------------------------------------------AVQNGSLPNGAE--------------VGAGQA---------------EASRENEDEDQ--------------PLSLAWPDTPLKRLIYLIVIPIVLLLWITLPDVRKKRLRKYFILTFFGSIMWIGGFSYLMVWWAHQVGETIGISEEIMGLTILAAGTSIPDLITSVIVARKGLGDMAVSSSVGSNIFDITVGLPLPWLLHAFINNFTPIKVSSNGLFCSIVLLFIMLLFVILAIGACKWKMNKILGLIMFVLYVAFLVMAVLLEEKVLICPKTSGSS
>NCKX2_Bluespot_ray_35629-1-1
-MNSKSFSAEVVEMDLCCRGQQHSPG-PRFF-RRHRYQAKRKLRLSRIVGFCLGLMALSAFSILFRAFAWTSTNT--------------AKPKVQRRTLLGFEEKQKIFKLQ----------------------------------------------------------------------------------------------------------------------------------------------------------------------------------------------------------------------------------------------------------------------------------------------------------------------------------------------------------------------------------------------------NYTARSELALRYEVATATSSENSSTGGGDYPQGIFTLEQRRKGAVVFYVIGMIYMFIALAIVCDEFFVPSLTVIIDKLKILDDVA-----GATFMAAGGSAPELFTSLIGVFISHSNVGIGTIVGSAVFNILFVIGMCAVFSKEVLHLTWWPLFRDVTFYIIDLILLIAFFRDGTIFWWESLILLLGYACYVTFMKFNINIEKWVKTKINR-NKVVEATATDGD-------------------------E----------------------------------------------KNPNMLT------PKPRLQRGGSSASLHN----------TLMRNSIFQLMINTLDPLA-------------------------------------------------EGKFRHRASILHKLAKNKCNVDDGE----------------------------------KPNSTPNHTDKVE----------------LPNTANVEVEVTPPKDPPP-----------------------------------------------------------------------------------------------------------------------------------------------------------------------------------------------PLQNGSLPNGAE--------------AAVCQA---------------EVTTQNEDEDK--------------PLSLAWPDTTRKRIIFLIILPIVSLLWLTLPDVRKKSSRKFFVISFFGSITWIAGFSYLMVWWAHQVGETIGISEEIMGLTILAAGTSIPDLITSVIVARKGLGDMAVSSSVGSNIFDITVGLPLPWLLKSFTTNLRPIQVISNGLFCSIVLLFIMLLFVILSIGACRWKMNKSLGLIMFGLYIVFLVISVLLEEKIIDCLITI---
>NCKX2_Western_ray_40662-2-5
-MNSKNSSAEVVETGLCCGGQQLSPD-PRFL-GKHRYQTKRKLRLSRVVGFCLGLMALSTFSILFSAFAWTSTSS--------------AEPQVQRRTLLGFEEKQKFSKVQ----------------------------------------------------------------------------------------------------------------------------------------------------------------------------------------------------------------------------------------------------------------------------------------------------------------------------------------------------------------------------------------------------NYTPRSELALRYEVPAAATSENNATEVGEYPREIFSLEERRKGAILLHIFGMIYMFIALAIVCDEFFVPSLTVIIDKLKISDDVA-----GATFMAAGGSAPELFTSLIGVFISRSNVGIGTIVGSAVFNILFVIGMCAVFSKEILHLTWWPLFRDVSFYIIDLILLIAFFLDNAILWWESVILLSGYGCYVIFMKFNIQIESWVKKKINR-NKVVEATATDGD-------------------------EKAGNHRDG----------------------------NAGQ------KNPNMLT------PKPRLQRGGSSASLHN----------TLMRNSIFQLMINTLDPLAE-----ELGA---------------------------YGKLKYYDSMTEEGKFRHRASILHKLAKNKCNVDDGE----------------------------------KPNSTPNHTDKVE----------------LPNTANVEVEVTPPKDSPS-----------------------------------------------------------------------------------------------------------------------------------------------------------------------------------------------PVQNGSLPNGAE--------------VAVSQA---------------EVATQNDDEDQ--------------PLSLAWPDTTRKRIIYLIILPIILPLWITLPDVRKKNLRKYFVISFLGSITWIAGFSYLMVWWAHQVGETIGITEEIMGLTILAAGTSIPDLITSVIVARKGLGDMAVSSSVGSNIFDITVGLPLPWLLKAFTTNFHPVRVSSNGLFCAIVLLFIMLLFVILSIGACRWKMNKILGLIMFVLYIVFLIASVLLEEKIFKCPITV---
>NCKX2_Elephant_shark_XP-007898206
-----------------------------------------------------------------------------------------------------------------------------------------------------------------------------------------------------------------------------------------------------------------------------------------------------------------------------------------------------------------------------------------------------------------------------------------------------------------------------------------------------------------------------------------------------------------------MIYMFIALALVCDEFFVPSLTVIIEKLRISDDVA-----GATFMAAGGSAPELFTSLIGVFISHSNVGIGTIVGSAVFNILFVIGMCAVFSREILCLTWWPLFRDVSFYILDLILLIIFFLDNVIVWWESLILLSCYFSYVTFMKFNVGMESWVKGKLNR-NKVVEATATDGE-------------------------EKASNREET----------------------------SIEQ------KDPNMLT------PKPRLQRGGSSASLHN----------SLMRNSIFQLMINTLDPLA-------------------------------------------------EGKFRERASILHKMAKKKCQLVDCE----------------------------------KPNGTANHTDKVD----------------VPNTANVEVEVTPPKD-PP-----------------------------------------------------------------------------------------------------------------------------------------------------------------------------------------------AIQNGGMGHGEE--------------AAVGQA---------------DVHPPCD-EDR--------------PLSLAWPDTNRKRLAYLFVLPLIVPMWLTLPDVRKPKLQKFFPVTFFGSISWIAVFSYLMVWLAHQVGETIGITEEIMGLTILAAGTSIPDLITSVIVARKGLGDMAVSSSVGSNIFDITVGLPLPWLLFSLTHNFTKIQVSSNGLFCAIVLLFIMLLFVILSIGACRWKMNKILGLIMFVLYIVFLITSVLLEQKIIECPVSI---
>NCKX2_G.australis_56087-6-2
MTQQQQPRPDSETSGRDARR-------SRSV-AAHPRKRKKRFRCDRIL---FLAGVTACACLLFSAPDGPSRRAHGPGPDADAV----RAPPSSFRTRRALQEEAVGAGNA----------------------------------------------------------------------------------------------------------------------------------------------------------------------------------------------------------------------------------------------------------------------------------------------------------------------------------------------------------------------------------------------------SNASAAPAGRAQRRVAENASHDSQ---GDYPQDLFTLEERRQGAVMAHILGMMYMFISLAIVCDEFFVPALTVITEKLLISDDVA-----GATFMAAGGSAPELFTSLIGVFISHSNVGIGTIVGSAVFNILFVIGMCAVFSKEILRLTWWPLFRDVSFYIMDLIMLIVFFLDNQIVWWESVMLLCCYFSYVIFMKFNAKVEGWVKNNIIR-RRVVRVTAAEDD-------------------------KMSNGMSMS----------------------------DEV--------DDTKLK------PKPQLQRGGSSASLHN----------STMRNGIFQLMIHTLDPLGEVDAEANPN-----------------------------------VTLTEEGRFRERASILHKAAKKKFQAGQ-E----------------------------------EQKGEGRDAAKQE----------------QPNTVSIAVP-VG----PA-----------------------------------------------------------------------------------------------------------------------------------------------------------------------------------------------GLQNGNARHNEE--------------IQRDADTTGANREAAQAAE----EDGD-DDEQ--------------PLSLAWPDTCRKRITFLVILPIIFPLWLTLPDVRNPSSKKFFVVTFFGAILWIAAFSYLMVWWAHQVGETIGITEEIMGLTILAAGTSIPDLITSVIVARKGLGDMAVSSSVGSNIFDITVGLPFPWLLFSMIHSFEPVEVSSNGLFCAIVLLFLMLLFVIISIALCGWKMNKALGGIMFLLYLVFLVTSVLLEDRIIVCPITV---
>NCKX2-Partial_M.mordax_39865-1-2
----------------------------------------------------------------------------------------------------------------------------------------------------------------------------------------------------------------------------------------------------------------------------------------------------------------------------------------------------------------------------------------------------------------------------------------------------------------------------------------------------------------------------GRRAAENASRSDREAQ---GDYPRDLFSLEERRRGAVAMHIVGMMYMFISLAIVCDEFFVPALTVITEKLRISDDVA-----GATFMAAGGSAPELFTSLIGVFISHSNVGIGTIVGSAVFNILFVIGMCAVFSKEVLRLTWWPLFRDVSFYIMDLIILIVFFLDNQIDWWESVTLLCCYGSYVTFMKFNATLEAWVKNNIIR-RRVVRVTAAEDD-------------------------KMSNGMSMN----------------------------DEV--------DETKLK------PRPQLQRGGSSASLHN----------STMRNGIFQLMIHTLDPLG---EEANPN-----------------------------------VTLTEEGRFKEKASILHKAAKKKLQAGH-E----------------------------------DLKGEARQAAKQE----------------QPNTVSIAVPVVG----PA-----------------------------------------------------------------------------------------------------------------------------------------------------------------------------------------------GLQNGNVRHNEE--------------IQRDADTTGANGEDARPADGAGGDGGDGDDEQ--------------PLSLAWPDTFRKRITFLVILPIIFPLWLTLPDVRNPSAKRFFVVTFFGAILWIAAFSYLMVWWAHQVGETIGITEEIMGLTILAAGTSIPDLITSVIVARKGLGDMAVSSSVGSNIFDITVGLPFPWLLFSTIHLLQPVQVSSNGLFCAIVLLFIMLLFVIISIALCGWKMNKALGGIMFLLYLVFLVTSVLLEDRIIVCPITV---
>NCKX2-Trimmed_L.camtschaticum_JL371
--------------------------------------------------------------------------------------------------------------------------------------------------------------------------------------------------------------------------------------------------------------------------------------------------------------------------------------------------------------------------------------------------------------------------------------------------------------------------------------------------------------------------------------------------------------------------MFISLAIVCDEFFVPALTVITEKLRISEDVA-----GATFMAAGGSAPELFTSLIGVFISHSNVGIGTIVGSAVFNILFVIGMCAVFSKEILRLTWWPLFRDVSFYIIDLIMLIIFFLDNQIMWWESVTLLCCYISYVVFMKFNANVEGWVKNNIVR-RRVVRVTAAEDD------------------------------------------------------------------------------------------------------------------------------------------------------------------------------------------------------------------------------------------------------------------------------------------------------------------------------------------------------------------------------------------------------------------------------------------------------------------------------------------------------------------------------------------------------------------------------------------------------------------------------------------------------------------------------------------------------------------------------------------------------------------------------------
>NCKX-X-Partial_G.australis_57547-1-1w5-1
-------------------------------------------------------------------------------------------------------------------------------------------------------------------------------------------------------------------------------------------------------------------------------------------------------------------------------------------------------------------------------------------------------------------------------------------------------------------------------------------------------------------------------------------------------------------------------------------------------------------------------------------------------------------------------------------------------------------------------------------------------------------------------------------------------------------------------------------------------------------------------------------------------------------------------------------------------------------------------------------------------------------------------------------------------------------------------------------------------------------------------------------------------------------------------------------------------------------------------------------------------------------------------------------------------------------------PLSMRWPESTKKQISYVFLMPLVLPLWITLPDVRNNRSKRFFMVTFFGSILWIAIFSYLMVWWAHQVGETIGITEEIMGLTILAAGTSIPDLITSVIVARKGLGDMAVSSSVGSNIFDITVGLPMPWLMFSLVKGFAPVTVSSNGLFCAIVLLFLMLLFVILTIAACRWHMNKLLGFSMFLLYFVFLIISVMLETRTLHCPVSI---
>NCKX-X-Partial_P.marinus_ENSPMAP00000001790
------------------------------------------------------------------------------------------------------------------------------------------------------------------------------------------------------------------------------------------------------------------------------------------------------------------------------------------------------------------------------------------------------------------------------------------------------------------------------------------------------------------------------STQSTKEMNQTDS-HEQLDYPRDLFTLEQRKRGAVVLHMLGMIYMFIALAIVCDEFFVPALGVITEKLAISDDVA-----GATFMAAGGSAPELFTSLIGVFISHSNVGIGTIVGSAVFNILFVIGMCAVFSREILVLTWWPLFRDVSFYIVGLSMLIIFFLDNLIQWWESMLLLSCYVSYVVFMKFNAKVESFVKQRLS-----------MDP-------------------------PAKIPGGID----------------------------EGDK-----NDPNLPRK------TRVMRGG-ASGRSLHG----------KMMRNSLFQLMMYTLDPLGDE-------------------------------------------------------------IRGTAANEKFY---------------------------------DSIAKEVRFQKS------------------SVVIHRC-----LDRSEMMDGHRRDNGNWEN--------------------------------------------------------------------------------------------------------------------------------------------------------------------------------------EANVDSPGL--------TSPAQETISPSNKPNGRAAPQKTDAAN--------GASQEEE------EEEKPLSMRWPESTKKQISYVFLLPLVLPLWITLPDVRNHRSRKFFMVTFFGSILWIAIFSYLMVWWAHQVGETIGITEEIMGLTILAAGTSIPDLITSVIVARKGLGDMAVSSSVGSNIFDITVGLPMPWLMFSLVKGFAPVQVSSNGLFCAIVLLFLMLLFVILTIAACRWHMNKLLGFCMFLLYFVFLIISVMLETRTLHCPVTI---
>NCKX-X-Partial_L.camtschaticum_JL4915
-------------------------------------------------------------------------------------------------------------------------------------------------------------------------------------------------------------------------------------------------------------------------------------------------------------------------------------------------------------------------------------------------------------------------------------------------------------------------------------------------------------------------------------MNQTDS-HEQLDYPRDLFTLEQRKRGAVVLHMLGMIYMFIALAIVCDEFFVPALGVITEKLAISDDVA-----GATFMAAGGSAPELFTSLIGVFISHSNVGIGTIVGSAVFNILFVIGMCAVFSREILVLTWWPLFRDVSFYIVGLSMLIIFFLDNLIKWWESVLLLSCYVSYVVFMKFNAKVESFVKQRLS-----------MDP-------------------------PAKIPGGID----------------------------EGDK-----VRTAQPHT-----------------------------------------------------------------------------------------------------------------------------------------------------------------------------------------------------------------------------------------------------------------------------------------------------------------------------------------------------------------------------------------------------------------------------------------------------------------------------------------------------------------------------------------------------------------------------------------------------------------------------------------------------------------------------------------------------
>NCKX-Y-Non-contig_G.australis_39322-2-1w57547-2-1
--------------------------------------------------------------------------------------------------------------------------------------------------------------------------------------------------------------------------------------------------------------------------------------------------------------------------------------------------------------------------------------------------------------------------------------------------------------------------------------------------------------------------------------------------------------------------------------------------------------------------------------------------AVFNILFVIGMCAVFSRELLTLTWWPIFRDVSFYVLDLLMLIVFFLDNSIAWWESALLLCGYASYVVFMKFNAHIEAWVKARLPR----ARATPSTAN-------------------------GDKASGSSS----------------------------DPLD-----VMKTMETQ------LEIAGSERASKAARGAGERLPCARPSKIMRNSLFQLMIYSLEPLGEE-------------------------------------------------------------IHGVGSNQKFY---------------------------------ETITKEAHLQEQ------------------LYQTSEAGFAPAQTHVASDGCNDGTEAAAKGLQDG-------------------------------------------------------------------------------------------------------------------------------------------------------------------------------EPNVADDKTNGG--------TVLASDGQQQAASEAGTLSRRKEDASAG--------VDEEEE------DSEIPMSLKWPSTWRKRLSYLLLLPIVLPLWATLPDVRKPEAKKFFIIAFFGSIIWIAMFSYLMVWWXXXXXXXXXITEEIMGLTILAAGTSIPDLITSVIVARKGLGDMAVSSSVGSNIFDITVGLPLPWLLYSMINAMAPVKVSSYGLFCAILLLFVMLVLVIGTIAACRWRMSKLLGLSMFALYFVFLVLSVLLEVQVLACPITH---
>NCKX-Y-Trimmed_L.camtschaticum_JL8985
--------------------------------------------------------------------------------------------------------------------------------------------------------------------------------------------------------------------------------------------------------------------------------------------------------------------------------------------------------------------------------------------------------------------------------------------------------------------------------------------------------------------------------------------------------------------------MFMALAIVCDEFFVPALGVITDKLAISDDVA-----GATFMAAGGSAPELFTSMIGVFISHSNVGIGTIVGSAVFNILFVIGMCAVFSRELLTLTWWPIFRDVSFYVLDLLMLIIFFLDNTIAWWESTLLLGGYASYVIFMKYNAHIEAWVKSRL--------------P-------------------------RSKATRSNA----------------------------NGDK-----A------------------------------------------------------------------------------------------------------------------------------------------------------------------------------------------------------------------------------------------------------------------------------------------------------------------------------------------------------------------------------------------------------------------------------------------------------------------------------------------------------------------------------------------------------------------------------------------------------------------------------------------------------------------------------------------------------------
>NCKX_E.cirrhatus_143862-1-3-FS
------------------------------------------------------MTVGALPAVGFAVAAPRTAGMRQSNGKVRAPLRRLHPLRFFSLGLVLLGISALSILHS------------------------------------------------------------------------------------------------------------------------------------------------------------------------------------------------------------------------------------------------------------------------------------------------------------------------------------------------------GNSYTRKKPALQLRTTGGTPGVAHGELVGKPSDAESTRARRHLMSTILAERSQNYSNIHSGSSVNKTEGNVEKGVYPQDIFSLEQRRHGAVLLHMLGMVYMFIGLALVCDEFFVPALAVIIEKLAISEDVA-----GATFMAAGGSAPELFTSLIGVFISHSNVGIGTIVGSAVFNILFVIGMCAIFSREILLLTWWPLFRDVSFYILGLSMLILFFLDNRIDWWESLLLLTTYGSYVLFMKYNVPIETWVKRRFLH----I---STGDE-------------------------GDKVSGSSS----------------------------DPLQ-----VEQSDDRR------IKGSKSQKRQGKSAST----------KMMRNSLFQLMIYTLDPLGEE-------------------------------------------------------------IRGAGSNQKFY---------------------------------DSIINEARLQDK------------------LTSTEMK-----TTPTEGDDSSSTHTASASGSVTA-------------------------------------------------------------------------------------------------------------------------------------------------------------------------------ASETAVLEAGGL--------TCEENGHSTPAPKPNGDLTIACTSQNGQQPAMEQDAERDDKD------DQERPLSLSWPETAKKRTSYLVLLPLVLPLWFTLPDVRKPSSRKFFIISFFGSIAWIGGFSYLMVWWAHQVGETMGITEEIMGLTILAAGTSIPDLITSVIVARKGLGDMAVSSSVGSNIFDITVGLPFPWLLHSMMHAMAPVKVSSNGLFCAIVLLFLMLLFVIITIAACHWRMNKLLGCTMFVLYLFFLVTSVLLEKRIMLCPVTV---
>NCKX-Partial_B.floridae_XP-002609856
----------------------------------------------------------------------------------------------------------------------------------------------------------------------------------------------------------------------------------------------------------------------------------------------------------------------------------------------------------------------------------------------------------------------------------------------------------------------------------------------------------------------------------------------------------------------------------------------------------------------------------------------------------------------------------------------------------------------------------------------------------------------------------------------------------------------------RESQHFN------FPVFRS--------NS----------GLFRHGALQLLIHTIDPIGEAKIS----------------------------------------DKAKALYTITKVQVMMENEVGHVKLTGDP----------------------------------EVTPINKTTNMAT----------------LTVRTLGVTNPGCDSLGDSERPSTSQENLDMLES-----------------------------------------SRSVPLGEVVQHTREKRRQ--------------------------------------------------------------------------------------------------------------------SSSSLSSQDGTG--------------QKNGTVRNGLTQDLEAAEKDDEDEED-EEKEE--------------PLDLSWPDTCKKRVSYIILFPLVFLMWITLPDVRKPSARRFYPWGFLGSILWISIFSYLMLWWANQTGDTMGLNIEVMGLTVLAAGTSVPDLITSVLVARRGFGDMAVSSSIGSNIFDITIGLPVPWLLYSCVYNGRAVDVNSQGLFCSILMLLAMLVCVIVTIAACRWRMNRSMGIIFFTLYLVFMVLSVLLELDIIQCFV-----
>NCKX_B.belcheri_XP-019615220
------------------------------------------------------------------------------------------------------------------------------------------------------------------------------------------------------------------------------------------------------MKEKETSRQWWQDVTFKSRTILSTNSTSNSSISNTTEDPIR-----------------------------------------------------------------------------------------------------------------------------------------------------------------------------------------------------------------------------------------------KGVYPPDXFDLAARRNGAVILHILGMMYMFAGMAVVCDEFFVPALTVIVEKLEISEDVA-----GATFMAAGGSAPEFFLSLFGVFFATGNVGTGTIVGSAVFNILFVIGACAVFSKEVLTLTWWPLLRDTCFYILSLGVLILFFHNGEILWWESLCLLTIYVLYVLFMKYSNSVERTLKNLLNPNRVHVVVKEGQ--------------------------------------------------------------------------RESQHFN------FPAFRS--------NS----------GLFRHGALQLLIHTIDPIGEAKIS----------------------------------------DKAMALYTITKVQVMMENEVGHVKLTGDP----------------------------------EVTPLNKTSNMAT----------------LTVKTLGVTNPACDASDDSDRPSTSQENLDMSED-----------------------------------------SRSVPLGEVVRHCGDKRRQ--------------------------------------------------------------------------------------------------------------------SSSSVSSQDGLA--------------KKNGTVRNGVTQDVEATERDEESEEDDEEKEE--------------PLDLSWPDSWKKRVSYVIMFPLVFLMWVTLPDVRKPSARRFYPWGFLGSIIWISIFSYLMLWWANQTGDTMGLNIEVMGLTVLAAGTSVPDLITSVLVARRGFGDMAVSSSIGSNIFDITIGLPVPWLLYSCVYNGRAVDVNSRGLFCSILMLLAMLVCVITTIAACRWRMNRSMGIIFFTLYVVFMVLSVLLELSLIQCFV-----
